# Supplementary material for: G-Quadruplex DNA Sequences Are Evolutionarily Conserved and Associated with Distinct Genomic Features in Saccharomyces cerevisiae
Source: PLoS Comput Biol. 2010 Jul 22;6(7):e1000861. doi: 10.1371/journal.pcbi.1000861 (PMC2908698; doi:10.1371/journal.pcbi.1000861)
Supplement: Dataset S1 — Genome locations of G4 DNA motifs. (0.03 MB TXT) [file pcbi.1000861.s001.txt]

# G4 DNA motifs (sacCer1 coordinates).
scer_chr01	.	g4_dna_motif	1981	2027	.	W	.	.
scer_chr01	.	g4_dna_motif	61649	61692	.	W	.	.
scer_chr01	.	g4_dna_motif	65853	65890	.	W	.	.
scer_chr01	.	g4_dna_motif	113320	113379	.	W	.	.
scer_chr01	.	g4_dna_motif	193691	193739	.	W	.	.
scer_chr01	.	g4_dna_motif	230107	230208	.	W	.	.
scer_chr01	.	g4_dna_motif	48	158	.	C	.	.
scer_chr01	.	g4_dna_motif	190	271	.	C	.	.
scer_chr01	.	g4_dna_motif	69452	69525	.	C	.	.
scer_chr01	.	g4_dna_motif	93387	93427	.	C	.	.
scer_chr01	.	g4_dna_motif	114563	114596	.	C	.	.
scer_chr01	.	g4_dna_motif	189717	189769	.	C	.	.
scer_chr02	.	g4_dna_motif	7779	7825	.	W	.	.
scer_chr02	.	g4_dna_motif	25972	26021	.	W	.	.
scer_chr02	.	g4_dna_motif	41130	41199	.	W	.	.
scer_chr02	.	g4_dna_motif	111003	111059	.	W	.	.
scer_chr02	.	g4_dna_motif	123031	123081	.	W	.	.
scer_chr02	.	g4_dna_motif	123790	123843	.	W	.	.
scer_chr02	.	g4_dna_motif	128525	128554	.	W	.	.
scer_chr02	.	g4_dna_motif	146513	146583	.	W	.	.
scer_chr02	.	g4_dna_motif	255813	255852	.	W	.	.
scer_chr02	.	g4_dna_motif	270400	270462	.	W	.	.
scer_chr02	.	g4_dna_motif	342174	342226	.	W	.	.
scer_chr02	.	g4_dna_motif	354047	354090	.	W	.	.
scer_chr02	.	g4_dna_motif	383943	384006	.	W	.	.
scer_chr02	.	g4_dna_motif	488380	488431	.	W	.	.
scer_chr02	.	g4_dna_motif	545684	545722	.	W	.	.
scer_chr02	.	g4_dna_motif	590395	590466	.	W	.	.
scer_chr02	.	g4_dna_motif	607995	608042	.	W	.	.
scer_chr02	.	g4_dna_motif	667729	667772	.	W	.	.
scer_chr02	.	g4_dna_motif	680161	680212	.	W	.	.
scer_chr02	.	g4_dna_motif	707649	707703	.	W	.	.
scer_chr02	.	g4_dna_motif	738887	738943	.	W	.	.
scer_chr02	.	g4_dna_motif	742403	742441	.	W	.	.
scer_chr02	.	g4_dna_motif	812865	812916	.	W	.	.
scer_chr02	.	g4_dna_motif	812972	813131	.	W	.	.
scer_chr02	.	g4_dna_motif	5594	5644	.	C	.	.
scer_chr02	.	g4_dna_motif	5848	5981	.	C	.	.
scer_chr02	.	g4_dna_motif	23848	23904	.	C	.	.
scer_chr02	.	g4_dna_motif	36544	36618	.	C	.	.
scer_chr02	.	g4_dna_motif	62750	62808	.	C	.	.
scer_chr02	.	g4_dna_motif	159876	159943	.	C	.	.
scer_chr02	.	g4_dna_motif	164182	164252	.	C	.	.
scer_chr02	.	g4_dna_motif	165183	165224	.	C	.	.
scer_chr02	.	g4_dna_motif	193201	193251	.	C	.	.
scer_chr02	.	g4_dna_motif	268925	268968	.	C	.	.
scer_chr02	.	g4_dna_motif	312208	312269	.	C	.	.
scer_chr02	.	g4_dna_motif	331226	331270	.	C	.	.
scer_chr02	.	g4_dna_motif	338979	339013	.	C	.	.
scer_chr02	.	g4_dna_motif	374141	374192	.	C	.	.
scer_chr02	.	g4_dna_motif	456017	456085	.	C	.	.
scer_chr02	.	g4_dna_motif	490579	490705	.	C	.	.
scer_chr02	.	g4_dna_motif	501230	501287	.	C	.	.
scer_chr02	.	g4_dna_motif	536466	536543	.	C	.	.
scer_chr02	.	g4_dna_motif	554955	555019	.	C	.	.
scer_chr02	.	g4_dna_motif	567209	567244	.	C	.	.
scer_chr02	.	g4_dna_motif	614224	614262	.	C	.	.
scer_chr02	.	g4_dna_motif	652733	652782	.	C	.	.
scer_chr02	.	g4_dna_motif	681313	681405	.	C	.	.
scer_chr02	.	g4_dna_motif	748374	748431	.	C	.	.
scer_chr03	.	g4_dna_motif	41210	41277	.	W	.	.
scer_chr03	.	g4_dna_motif	130203	130260	.	W	.	.
scer_chr03	.	g4_dna_motif	157510	157543	.	W	.	.
scer_chr03	.	g4_dna_motif	209177	209218	.	W	.	.
scer_chr03	.	g4_dna_motif	214673	214702	.	W	.	.
scer_chr03	.	g4_dna_motif	246821	246859	.	W	.	.
scer_chr03	.	g4_dna_motif	252885	252929	.	W	.	.
scer_chr03	.	g4_dna_motif	316296	316363	.	W	.	.
scer_chr03	.	g4_dna_motif	316403	316600	.	W	.	.
scer_chr03	.	g4_dna_motif	0	478	.	C	.	.
scer_chr03	.	g4_dna_motif	512	575	.	C	.	.
scer_chr03	.	g4_dna_motif	24865	24908	.	C	.	.
scer_chr03	.	g4_dna_motif	50729	50781	.	C	.	.
scer_chr03	.	g4_dna_motif	119982	120038	.	C	.	.
scer_chr03	.	g4_dna_motif	145803	145848	.	C	.	.
scer_chr03	.	g4_dna_motif	211211	211262	.	C	.	.
scer_chr03	.	g4_dna_motif	211331	211375	.	C	.	.
scer_chr03	.	g4_dna_motif	225904	225954	.	C	.	.
scer_chr03	.	g4_dna_motif	270160	270215	.	C	.	.
scer_chr04	.	g4_dna_motif	10240	10286	.	W	.	.
scer_chr04	.	g4_dna_motif	123502	123546	.	W	.	.
scer_chr04	.	g4_dna_motif	130621	130684	.	W	.	.
scer_chr04	.	g4_dna_motif	147756	147846	.	W	.	.
scer_chr04	.	g4_dna_motif	205427	205515	.	W	.	.
scer_chr04	.	g4_dna_motif	258691	258723	.	W	.	.
scer_chr04	.	g4_dna_motif	340718	340772	.	W	.	.
scer_chr04	.	g4_dna_motif	406787	406845	.	W	.	.
scer_chr04	.	g4_dna_motif	425027	425087	.	W	.	.
scer_chr04	.	g4_dna_motif	461162	461227	.	W	.	.
scer_chr04	.	g4_dna_motif	556859	556919	.	W	.	.
scer_chr04	.	g4_dna_motif	636353	636394	.	W	.	.
scer_chr04	.	g4_dna_motif	690656	690712	.	W	.	.
scer_chr04	.	g4_dna_motif	769317	769389	.	W	.	.
scer_chr04	.	g4_dna_motif	831009	831076	.	W	.	.
scer_chr04	.	g4_dna_motif	836644	836708	.	W	.	.
scer_chr04	.	g4_dna_motif	947566	947616	.	W	.	.
scer_chr04	.	g4_dna_motif	1010846	1010897	.	W	.	.
scer_chr04	.	g4_dna_motif	1242533	1242553	.	W	.	.
scer_chr04	.	g4_dna_motif	1273581	1273620	.	W	.	.
scer_chr04	.	g4_dna_motif	1388348	1388415	.	W	.	.
scer_chr04	.	g4_dna_motif	1525125	1525176	.	W	.	.
scer_chr04	.	g4_dna_motif	1525215	1525290	.	W	.	.
scer_chr04	.	g4_dna_motif	1525357	1525433	.	W	.	.
scer_chr04	.	g4_dna_motif	1525649	1525699	.	W	.	.
scer_chr04	.	g4_dna_motif	8	70	.	C	.	.
scer_chr04	.	g4_dna_motif	97	265	.	C	.	.
scer_chr04	.	g4_dna_motif	318	369	.	C	.	.
scer_chr04	.	g4_dna_motif	35244	35329	.	C	.	.
scer_chr04	.	g4_dna_motif	43387	43441	.	C	.	.
scer_chr04	.	g4_dna_motif	86551	86593	.	C	.	.
scer_chr04	.	g4_dna_motif	99740	99809	.	C	.	.
scer_chr04	.	g4_dna_motif	123160	123212	.	C	.	.
scer_chr04	.	g4_dna_motif	123244	123313	.	C	.	.
scer_chr04	.	g4_dna_motif	131025	131083	.	C	.	.
scer_chr04	.	g4_dna_motif	287099	287141	.	C	.	.
scer_chr04	.	g4_dna_motif	289937	289997	.	C	.	.
scer_chr04	.	g4_dna_motif	411412	411574	.	C	.	.
scer_chr04	.	g4_dna_motif	436944	436982	.	C	.	.
scer_chr04	.	g4_dna_motif	491207	491282	.	C	.	.
scer_chr04	.	g4_dna_motif	504387	504418	.	C	.	.
scer_chr04	.	g4_dna_motif	538812	538861	.	C	.	.
scer_chr04	.	g4_dna_motif	635671	635750	.	C	.	.
scer_chr04	.	g4_dna_motif	705683	705741	.	C	.	.
scer_chr04	.	g4_dna_motif	866783	866804	.	C	.	.
scer_chr04	.	g4_dna_motif	1013786	1013852	.	C	.	.
scer_chr04	.	g4_dna_motif	1062502	1062530	.	C	.	.
scer_chr04	.	g4_dna_motif	1251794	1251854	.	C	.	.
scer_chr04	.	g4_dna_motif	1278432	1278490	.	C	.	.
scer_chr04	.	g4_dna_motif	1279466	1279517	.	C	.	.
scer_chr04	.	g4_dna_motif	1281386	1281416	.	C	.	.
scer_chr04	.	g4_dna_motif	1291479	1291553	.	C	.	.
scer_chr04	.	g4_dna_motif	1330159	1330178	.	C	.	.
scer_chr04	.	g4_dna_motif	1359718	1359772	.	C	.	.
scer_chr04	.	g4_dna_motif	1415577	1415631	.	C	.	.
scer_chr04	.	g4_dna_motif	1429331	1429384	.	C	.	.
scer_chr04	.	g4_dna_motif	1471186	1471251	.	C	.	.
scer_chr04	.	g4_dna_motif	1472032	1472095	.	C	.	.
scer_chr04	.	g4_dna_motif	1477816	1477852	.	C	.	.
scer_chr04	.	g4_dna_motif	1517451	1517500	.	C	.	.
scer_chr04	.	g4_dna_motif	1523371	1523417	.	C	.	.
scer_chr05	.	g4_dna_motif	18928	18999	.	W	.	.
scer_chr05	.	g4_dna_motif	56446	56506	.	W	.	.
scer_chr05	.	g4_dna_motif	69179	69282	.	W	.	.
scer_chr05	.	g4_dna_motif	86513	86580	.	W	.	.
scer_chr05	.	g4_dna_motif	116885	116935	.	W	.	.
scer_chr05	.	g4_dna_motif	123284	123368	.	W	.	.
scer_chr05	.	g4_dna_motif	140681	140723	.	W	.	.
scer_chr05	.	g4_dna_motif	182781	182838	.	W	.	.
scer_chr05	.	g4_dna_motif	191088	191146	.	W	.	.
scer_chr05	.	g4_dna_motif	241242	241287	.	W	.	.
scer_chr05	.	g4_dna_motif	242761	242809	.	W	.	.
scer_chr05	.	g4_dna_motif	335620	335707	.	W	.	.
scer_chr05	.	g4_dna_motif	335992	336055	.	W	.	.
scer_chr05	.	g4_dna_motif	362462	362503	.	W	.	.
scer_chr05	.	g4_dna_motif	392333	392384	.	W	.	.
scer_chr05	.	g4_dna_motif	396514	396579	.	W	.	.
scer_chr05	.	g4_dna_motif	459132	459192	.	W	.	.
scer_chr05	.	g4_dna_motif	467963	468003	.	W	.	.
scer_chr05	.	g4_dna_motif	545172	545220	.	W	.	.
scer_chr05	.	g4_dna_motif	570119	570309	.	W	.	.
scer_chr05	.	g4_dna_motif	576752	576847	.	W	.	.
scer_chr05	.	g4_dna_motif	27633	27716	.	C	.	.
scer_chr05	.	g4_dna_motif	30786	30847	.	C	.	.
scer_chr05	.	g4_dna_motif	42254	42287	.	C	.	.
scer_chr05	.	g4_dna_motif	70963	71021	.	C	.	.
scer_chr05	.	g4_dna_motif	83985	84045	.	C	.	.
scer_chr05	.	g4_dna_motif	101949	101994	.	C	.	.
scer_chr05	.	g4_dna_motif	108660	108719	.	C	.	.
scer_chr05	.	g4_dna_motif	125548	125603	.	C	.	.
scer_chr05	.	g4_dna_motif	209664	209722	.	C	.	.
scer_chr05	.	g4_dna_motif	285726	285795	.	C	.	.
scer_chr05	.	g4_dna_motif	304665	304731	.	C	.	.
scer_chr05	.	g4_dna_motif	327200	327282	.	C	.	.
scer_chr05	.	g4_dna_motif	366427	366491	.	C	.	.
scer_chr05	.	g4_dna_motif	377817	377880	.	C	.	.
scer_chr05	.	g4_dna_motif	457912	457974	.	C	.	.
scer_chr05	.	g4_dna_motif	459380	459438	.	C	.	.
scer_chr05	.	g4_dna_motif	504758	504806	.	C	.	.
scer_chr05	.	g4_dna_motif	522885	522941	.	C	.	.
scer_chr05	.	g4_dna_motif	539809	539848	.	C	.	.
scer_chr06	.	g4_dna_motif	40633	40690	.	W	.	.
scer_chr06	.	g4_dna_motif	55096	55162	.	W	.	.
scer_chr06	.	g4_dna_motif	56610	56645	.	W	.	.
scer_chr06	.	g4_dna_motif	58401	58442	.	W	.	.
scer_chr06	.	g4_dna_motif	78802	78853	.	W	.	.
scer_chr06	.	g4_dna_motif	90794	90861	.	W	.	.
scer_chr06	.	g4_dna_motif	176711	176767	.	W	.	.
scer_chr06	.	g4_dna_motif	182804	182854	.	W	.	.
scer_chr06	.	g4_dna_motif	190598	190630	.	W	.	.
scer_chr06	.	g4_dna_motif	191156	191207	.	W	.	.
scer_chr06	.	g4_dna_motif	198963	199009	.	W	.	.
scer_chr06	.	g4_dna_motif	255485	255535	.	W	.	.
scer_chr06	.	g4_dna_motif	4432	4482	.	C	.	.
scer_chr06	.	g4_dna_motif	4684	5002	.	C	.	.
scer_chr06	.	g4_dna_motif	28066	28115	.	C	.	.
scer_chr06	.	g4_dna_motif	170313	170369	.	C	.	.
scer_chr06	.	g4_dna_motif	182580	182629	.	C	.	.
scer_chr06	.	g4_dna_motif	190346	190403	.	C	.	.
scer_chr06	.	g4_dna_motif	198558	198602	.	C	.	.
scer_chr06	.	g4_dna_motif	228144	228199	.	C	.	.
scer_chr07	.	g4_dna_motif	94352	94396	.	W	.	.
scer_chr07	.	g4_dna_motif	108587	108638	.	W	.	.
scer_chr07	.	g4_dna_motif	143399	143451	.	W	.	.
scer_chr07	.	g4_dna_motif	229996	230054	.	W	.	.
scer_chr07	.	g4_dna_motif	269984	270043	.	W	.	.
scer_chr07	.	g4_dna_motif	384515	384584	.	W	.	.
scer_chr07	.	g4_dna_motif	398053	398101	.	W	.	.
scer_chr07	.	g4_dna_motif	625276	625348	.	W	.	.
scer_chr07	.	g4_dna_motif	631028	631071	.	W	.	.
scer_chr07	.	g4_dna_motif	771204	771258	.	W	.	.
scer_chr07	.	g4_dna_motif	808938	808975	.	W	.	.
scer_chr07	.	g4_dna_motif	868823	868863	.	W	.	.
scer_chr07	.	g4_dna_motif	899274	899350	.	W	.	.
scer_chr07	.	g4_dna_motif	985642	985677	.	W	.	.
scer_chr07	.	g4_dna_motif	1059054	1059103	.	W	.	.
scer_chr07	.	g4_dna_motif	1084151	1084233	.	W	.	.
scer_chr07	.	g4_dna_motif	1084267	1084326	.	W	.	.
scer_chr07	.	g4_dna_motif	1084550	1084600	.	W	.	.
scer_chr07	.	g4_dna_motif	1090827	1090922	.	W	.	.
scer_chr07	.	g4_dna_motif	5	123	.	C	.	.
scer_chr07	.	g4_dna_motif	87015	87092	.	C	.	.
scer_chr07	.	g4_dna_motif	95375	95423	.	C	.	.
scer_chr07	.	g4_dna_motif	96246	96297	.	C	.	.
scer_chr07	.	g4_dna_motif	197273	197301	.	C	.	.
scer_chr07	.	g4_dna_motif	300709	300751	.	C	.	.
scer_chr07	.	g4_dna_motif	302726	302748	.	C	.	.
scer_chr07	.	g4_dna_motif	379046	379112	.	C	.	.
scer_chr07	.	g4_dna_motif	398027	398078	.	C	.	.
scer_chr07	.	g4_dna_motif	453462	453519	.	C	.	.
scer_chr07	.	g4_dna_motif	467439	467490	.	C	.	.
scer_chr07	.	g4_dna_motif	548765	548801	.	C	.	.
scer_chr07	.	g4_dna_motif	555467	555516	.	C	.	.
scer_chr07	.	g4_dna_motif	557792	557853	.	C	.	.
scer_chr07	.	g4_dna_motif	592107	592156	.	C	.	.
scer_chr07	.	g4_dna_motif	630062	630140	.	C	.	.
scer_chr07	.	g4_dna_motif	707603	707684	.	C	.	.
scer_chr07	.	g4_dna_motif	709571	709612	.	C	.	.
scer_chr07	.	g4_dna_motif	710602	710666	.	C	.	.
scer_chr07	.	g4_dna_motif	726590	726616	.	C	.	.
scer_chr07	.	g4_dna_motif	851169	851217	.	C	.	.
scer_chr07	.	g4_dna_motif	851430	851469	.	C	.	.
scer_chr07	.	g4_dna_motif	914977	915042	.	C	.	.
scer_chr07	.	g4_dna_motif	948612	948675	.	C	.	.
scer_chr07	.	g4_dna_motif	976991	977037	.	C	.	.
scer_chr07	.	g4_dna_motif	1026150	1026223	.	C	.	.
scer_chr07	.	g4_dna_motif	1066934	1066983	.	C	.	.
scer_chr08	.	g4_dna_motif	12095	12141	.	W	.	.
scer_chr08	.	g4_dna_motif	97957	98004	.	W	.	.
scer_chr08	.	g4_dna_motif	240404	240450	.	W	.	.
scer_chr08	.	g4_dna_motif	272497	272537	.	W	.	.
scer_chr08	.	g4_dna_motif	278300	278386	.	W	.	.
scer_chr08	.	g4_dna_motif	286674	286724	.	W	.	.
scer_chr08	.	g4_dna_motif	289275	289355	.	W	.	.
scer_chr08	.	g4_dna_motif	296269	296305	.	W	.	.
scer_chr08	.	g4_dna_motif	297124	297161	.	W	.	.
scer_chr08	.	g4_dna_motif	372286	372342	.	W	.	.
scer_chr08	.	g4_dna_motif	383951	384015	.	W	.	.
scer_chr08	.	g4_dna_motif	462834	462888	.	W	.	.
scer_chr08	.	g4_dna_motif	512264	512325	.	W	.	.
scer_chr08	.	g4_dna_motif	556636	556702	.	W	.	.
scer_chr08	.	g4_dna_motif	556742	556970	.	W	.	.
scer_chr08	.	g4_dna_motif	557183	557233	.	W	.	.
scer_chr08	.	g4_dna_motif	562275	562370	.	W	.	.
scer_chr08	.	g4_dna_motif	562455	562623	.	W	.	.
scer_chr08	.	g4_dna_motif	117	212	.	C	.	.
scer_chr08	.	g4_dna_motif	2291	2317	.	C	.	.
scer_chr08	.	g4_dna_motif	21911	21990	.	C	.	.
scer_chr08	.	g4_dna_motif	50313	50356	.	C	.	.
scer_chr08	.	g4_dna_motif	98584	98617	.	C	.	.
scer_chr08	.	g4_dna_motif	132540	132616	.	C	.	.
scer_chr08	.	g4_dna_motif	191516	191573	.	C	.	.
scer_chr08	.	g4_dna_motif	218549	218608	.	C	.	.
scer_chr08	.	g4_dna_motif	255995	256061	.	C	.	.
scer_chr08	.	g4_dna_motif	262957	263019	.	C	.	.
scer_chr08	.	g4_dna_motif	275230	275289	.	C	.	.
scer_chr08	.	g4_dna_motif	296724	296774	.	C	.	.
scer_chr08	.	g4_dna_motif	298870	298931	.	C	.	.
scer_chr08	.	g4_dna_motif	317735	317815	.	C	.	.
scer_chr08	.	g4_dna_motif	342656	342714	.	C	.	.
scer_chr08	.	g4_dna_motif	382902	382930	.	C	.	.
scer_chr08	.	g4_dna_motif	432208	432260	.	C	.	.
scer_chr09	.	g4_dna_motif	46202	46256	.	W	.	.
scer_chr09	.	g4_dna_motif	52680	52740	.	W	.	.
scer_chr09	.	g4_dna_motif	99631	99730	.	W	.	.
scer_chr09	.	g4_dna_motif	132569	132614	.	W	.	.
scer_chr09	.	g4_dna_motif	136575	136614	.	W	.	.
scer_chr09	.	g4_dna_motif	177698	177743	.	W	.	.
scer_chr09	.	g4_dna_motif	240613	240672	.	W	.	.
scer_chr09	.	g4_dna_motif	258167	258215	.	W	.	.
scer_chr09	.	g4_dna_motif	289795	289846	.	W	.	.
scer_chr09	.	g4_dna_motif	356347	356400	.	W	.	.
scer_chr09	.	g4_dna_motif	365916	365960	.	W	.	.
scer_chr09	.	g4_dna_motif	369331	369377	.	W	.	.
scer_chr09	.	g4_dna_motif	382353	382393	.	W	.	.
scer_chr09	.	g4_dna_motif	439595	439669	.	W	.	.
scer_chr09	.	g4_dna_motif	439728	439871	.	W	.	.
scer_chr09	.	g4_dna_motif	13	71	.	C	.	.
scer_chr09	.	g4_dna_motif	170	252	.	C	.	.
scer_chr09	.	g4_dna_motif	77167	77228	.	C	.	.
scer_chr09	.	g4_dna_motif	131578	131617	.	C	.	.
scer_chr09	.	g4_dna_motif	138404	138440	.	C	.	.
scer_chr09	.	g4_dna_motif	150722	150798	.	C	.	.
scer_chr09	.	g4_dna_motif	205624	205705	.	C	.	.
scer_chr09	.	g4_dna_motif	206993	207125	.	C	.	.
scer_chr09	.	g4_dna_motif	207588	207629	.	C	.	.
scer_chr09	.	g4_dna_motif	207670	207711	.	C	.	.
scer_chr09	.	g4_dna_motif	208701	208765	.	C	.	.
scer_chr09	.	g4_dna_motif	362008	362060	.	C	.	.
scer_chr09	.	g4_dna_motif	375955	376025	.	C	.	.
scer_chr10	.	g4_dna_motif	106427	106475	.	W	.	.
scer_chr10	.	g4_dna_motif	122911	122972	.	W	.	.
scer_chr10	.	g4_dna_motif	150290	150346	.	W	.	.
scer_chr10	.	g4_dna_motif	179181	179224	.	W	.	.
scer_chr10	.	g4_dna_motif	220123	220179	.	W	.	.
scer_chr10	.	g4_dna_motif	246549	246607	.	W	.	.
scer_chr10	.	g4_dna_motif	294450	294518	.	W	.	.
scer_chr10	.	g4_dna_motif	317552	317624	.	W	.	.
scer_chr10	.	g4_dna_motif	399976	400031	.	W	.	.
scer_chr10	.	g4_dna_motif	402062	402118	.	W	.	.
scer_chr10	.	g4_dna_motif	506172	506224	.	W	.	.
scer_chr10	.	g4_dna_motif	578810	578896	.	W	.	.
scer_chr10	.	g4_dna_motif	603015	603052	.	W	.	.
scer_chr10	.	g4_dna_motif	622889	622915	.	W	.	.
scer_chr10	.	g4_dna_motif	726470	726532	.	W	.	.
scer_chr10	.	g4_dna_motif	745121	745171	.	W	.	.
scer_chr10	.	g4_dna_motif	745227	745443	.	W	.	.
scer_chr10	.	g4_dna_motif	0	54	.	C	.	.
scer_chr10	.	g4_dna_motif	153	235	.	C	.	.
scer_chr10	.	g4_dna_motif	119944	119995	.	C	.	.
scer_chr10	.	g4_dna_motif	159828	159884	.	C	.	.
scer_chr10	.	g4_dna_motif	188984	189065	.	C	.	.
scer_chr10	.	g4_dna_motif	283531	283582	.	C	.	.
scer_chr10	.	g4_dna_motif	391685	391732	.	C	.	.
scer_chr10	.	g4_dna_motif	566928	566992	.	C	.	.
scer_chr10	.	g4_dna_motif	574011	574066	.	C	.	.
scer_chr10	.	g4_dna_motif	639245	639271	.	C	.	.
scer_chr10	.	g4_dna_motif	639368	639444	.	C	.	.
scer_chr10	.	g4_dna_motif	646411	646485	.	C	.	.
scer_chr10	.	g4_dna_motif	735208	735254	.	C	.	.
scer_chr11	.	g4_dna_motif	6644	6711	.	W	.	.
scer_chr11	.	g4_dna_motif	48749	48812	.	W	.	.
scer_chr11	.	g4_dna_motif	68371	68427	.	W	.	.
scer_chr11	.	g4_dna_motif	68513	68587	.	W	.	.
scer_chr11	.	g4_dna_motif	92632	92669	.	W	.	.
scer_chr11	.	g4_dna_motif	127350	127390	.	W	.	.
scer_chr11	.	g4_dna_motif	128800	128868	.	W	.	.
scer_chr11	.	g4_dna_motif	174435	174488	.	W	.	.
scer_chr11	.	g4_dna_motif	242521	242567	.	W	.	.
scer_chr11	.	g4_dna_motif	246628	246700	.	W	.	.
scer_chr11	.	g4_dna_motif	248794	248844	.	W	.	.
scer_chr11	.	g4_dna_motif	321971	321999	.	W	.	.
scer_chr11	.	g4_dna_motif	322170	322260	.	W	.	.
scer_chr11	.	g4_dna_motif	368996	369051	.	W	.	.
scer_chr11	.	g4_dna_motif	374256	374323	.	W	.	.
scer_chr11	.	g4_dna_motif	380160	380200	.	W	.	.
scer_chr11	.	g4_dna_motif	443091	443157	.	W	.	.
scer_chr11	.	g4_dna_motif	473289	473345	.	W	.	.
scer_chr11	.	g4_dna_motif	520001	520050	.	W	.	.
scer_chr11	.	g4_dna_motif	526203	526269	.	W	.	.
scer_chr11	.	g4_dna_motif	666057	666176	.	W	.	.
scer_chr11	.	g4_dna_motif	666210	666431	.	W	.	.
scer_chr11	.	g4_dna_motif	7	181	.	C	.	.
scer_chr11	.	g4_dna_motif	207	281	.	C	.	.
scer_chr11	.	g4_dna_motif	40935	40980	.	C	.	.
scer_chr11	.	g4_dna_motif	128129	128172	.	C	.	.
scer_chr11	.	g4_dna_motif	295518	295575	.	C	.	.
scer_chr11	.	g4_dna_motif	311607	311659	.	C	.	.
scer_chr11	.	g4_dna_motif	357267	357312	.	C	.	.
scer_chr11	.	g4_dna_motif	369231	369273	.	C	.	.
scer_chr11	.	g4_dna_motif	397772	397811	.	C	.	.
scer_chr11	.	g4_dna_motif	425607	425724	.	C	.	.
scer_chr11	.	g4_dna_motif	438568	438605	.	C	.	.
scer_chr11	.	g4_dna_motif	526948	526996	.	C	.	.
scer_chr11	.	g4_dna_motif	552128	552169	.	C	.	.
scer_chr11	.	g4_dna_motif	580800	580850	.	C	.	.
scer_chr11	.	g4_dna_motif	582963	583007	.	C	.	.
scer_chr11	.	g4_dna_motif	589730	589786	.	C	.	.
scer_chr11	.	g4_dna_motif	591301	591373	.	C	.	.
scer_chr11	.	g4_dna_motif	604517	604567	.	C	.	.
scer_chr12	.	g4_dna_motif	13257	13303	.	W	.	.
scer_chr12	.	g4_dna_motif	50892	50946	.	W	.	.
scer_chr12	.	g4_dna_motif	99098	99138	.	W	.	.
scer_chr12	.	g4_dna_motif	109229	109313	.	W	.	.
scer_chr12	.	g4_dna_motif	110183	110231	.	W	.	.
scer_chr12	.	g4_dna_motif	123559	123602	.	W	.	.
scer_chr12	.	g4_dna_motif	123741	123808	.	W	.	.
scer_chr12	.	g4_dna_motif	160263	160327	.	W	.	.
scer_chr12	.	g4_dna_motif	169109	169144	.	W	.	.
scer_chr12	.	g4_dna_motif	262447	262505	.	W	.	.
scer_chr12	.	g4_dna_motif	278455	278516	.	W	.	.
scer_chr12	.	g4_dna_motif	284124	284165	.	W	.	.
scer_chr12	.	g4_dna_motif	346911	346955	.	W	.	.
scer_chr12	.	g4_dna_motif	353731	353790	.	W	.	.
scer_chr12	.	g4_dna_motif	404659	404720	.	W	.	.
scer_chr12	.	g4_dna_motif	417080	417131	.	W	.	.
scer_chr12	.	g4_dna_motif	421491	421508	.	W	.	.
scer_chr12	.	g4_dna_motif	504194	504230	.	W	.	.
scer_chr12	.	g4_dna_motif	509784	509835	.	W	.	.
scer_chr12	.	g4_dna_motif	723402	723483	.	W	.	.
scer_chr12	.	g4_dna_motif	759099	759159	.	W	.	.
scer_chr12	.	g4_dna_motif	860951	860996	.	W	.	.
scer_chr12	.	g4_dna_motif	863756	863809	.	W	.	.
scer_chr12	.	g4_dna_motif	911794	911825	.	W	.	.
scer_chr12	.	g4_dna_motif	954516	954579	.	W	.	.
scer_chr12	.	g4_dna_motif	1011122	1011155	.	W	.	.
scer_chr12	.	g4_dna_motif	1031784	1031863	.	W	.	.
scer_chr12	.	g4_dna_motif	1064797	1064882	.	W	.	.
scer_chr12	.	g4_dna_motif	1064916	1065065	.	W	.	.
scer_chr12	.	g4_dna_motif	1065095	1065142	.	W	.	.
scer_chr12	.	g4_dna_motif	1071463	1071558	.	W	.	.
scer_chr12	.	g4_dna_motif	1071851	1071901	.	W	.	.
scer_chr12	.	g4_dna_motif	155	250	.	C	.	.
scer_chr12	.	g4_dna_motif	5409	5459	.	C	.	.
scer_chr12	.	g4_dna_motif	5668	5718	.	C	.	.
scer_chr12	.	g4_dna_motif	5802	5887	.	C	.	.
scer_chr12	.	g4_dna_motif	10944	10994	.	C	.	.
scer_chr12	.	g4_dna_motif	11203	11468	.	C	.	.
scer_chr12	.	g4_dna_motif	81178	81228	.	C	.	.
scer_chr12	.	g4_dna_motif	92622	92671	.	C	.	.
scer_chr12	.	g4_dna_motif	108469	108508	.	C	.	.
scer_chr12	.	g4_dna_motif	126879	126930	.	C	.	.
scer_chr12	.	g4_dna_motif	179555	179612	.	C	.	.
scer_chr12	.	g4_dna_motif	187519	187574	.	C	.	.
scer_chr12	.	g4_dna_motif	221533	221596	.	C	.	.
scer_chr12	.	g4_dna_motif	252176	252250	.	C	.	.
scer_chr12	.	g4_dna_motif	286896	286958	.	C	.	.
scer_chr12	.	g4_dna_motif	329498	329587	.	C	.	.
scer_chr12	.	g4_dna_motif	429244	429282	.	C	.	.
scer_chr12	.	g4_dna_motif	442819	442840	.	C	.	.
scer_chr12	.	g4_dna_motif	445192	445239	.	C	.	.
scer_chr12	.	g4_dna_motif	452561	452610	.	C	.	.
scer_chr12	.	g4_dna_motif	453174	453256	.	C	.	.
scer_chr12	.	g4_dna_motif	457343	457379	.	C	.	.
scer_chr12	.	g4_dna_motif	459597	459646	.	C	.	.
scer_chr12	.	g4_dna_motif	461698	461747	.	C	.	.
scer_chr12	.	g4_dna_motif	462311	462393	.	C	.	.
scer_chr12	.	g4_dna_motif	466480	466516	.	C	.	.
scer_chr12	.	g4_dna_motif	468734	468783	.	C	.	.
scer_chr12	.	g4_dna_motif	489625	489692	.	C	.	.
scer_chr12	.	g4_dna_motif	514340	514394	.	C	.	.
scer_chr12	.	g4_dna_motif	524894	524962	.	C	.	.
scer_chr12	.	g4_dna_motif	555784	555849	.	C	.	.
scer_chr12	.	g4_dna_motif	576532	576595	.	C	.	.
scer_chr12	.	g4_dna_motif	605071	605133	.	C	.	.
scer_chr12	.	g4_dna_motif	645942	645977	.	C	.	.
scer_chr12	.	g4_dna_motif	660338	660379	.	C	.	.
scer_chr12	.	g4_dna_motif	727643	727700	.	C	.	.
scer_chr12	.	g4_dna_motif	783953	784031	.	C	.	.
scer_chr12	.	g4_dna_motif	876154	876201	.	C	.	.
scer_chr12	.	g4_dna_motif	878365	878421	.	C	.	.
scer_chr12	.	g4_dna_motif	884460	884502	.	C	.	.
scer_chr12	.	g4_dna_motif	906559	906587	.	C	.	.
scer_chr12	.	g4_dna_motif	917327	917395	.	C	.	.
scer_chr12	.	g4_dna_motif	1063056	1063102	.	C	.	.
scer_chr13	.	g4_dna_motif	70238	70289	.	W	.	.
scer_chr13	.	g4_dna_motif	70360	70483	.	W	.	.
scer_chr13	.	g4_dna_motif	96182	96237	.	W	.	.
scer_chr13	.	g4_dna_motif	100724	100773	.	W	.	.
scer_chr13	.	g4_dna_motif	170528	170617	.	W	.	.
scer_chr13	.	g4_dna_motif	250587	250651	.	W	.	.
scer_chr13	.	g4_dna_motif	285831	285877	.	W	.	.
scer_chr13	.	g4_dna_motif	367379	367426	.	W	.	.
scer_chr13	.	g4_dna_motif	369239	369268	.	W	.	.
scer_chr13	.	g4_dna_motif	475583	475643	.	W	.	.
scer_chr13	.	g4_dna_motif	482827	482853	.	W	.	.
scer_chr13	.	g4_dna_motif	611108	611172	.	W	.	.
scer_chr13	.	g4_dna_motif	624783	624885	.	W	.	.
scer_chr13	.	g4_dna_motif	740276	740315	.	W	.	.
scer_chr13	.	g4_dna_motif	773055	773111	.	W	.	.
scer_chr13	.	g4_dna_motif	796959	797018	.	W	.	.
scer_chr13	.	g4_dna_motif	804561	804608	.	W	.	.
scer_chr13	.	g4_dna_motif	811626	811683	.	W	.	.
scer_chr13	.	g4_dna_motif	860864	860912	.	W	.	.
scer_chr13	.	g4_dna_motif	924080	924143	.	W	.	.
scer_chr13	.	g4_dna_motif	924194	924430	.	W	.	.
scer_chr13	.	g4_dna_motif	16	48	.	C	.	.
scer_chr13	.	g4_dna_motif	133	228	.	C	.	.
scer_chr13	.	g4_dna_motif	5285	5335	.	C	.	.
scer_chr13	.	g4_dna_motif	5539	5702	.	C	.	.
scer_chr13	.	g4_dna_motif	5758	5809	.	C	.	.
scer_chr13	.	g4_dna_motif	16794	16878	.	C	.	.
scer_chr13	.	g4_dna_motif	53742	53790	.	C	.	.
scer_chr13	.	g4_dna_motif	55911	55959	.	C	.	.
scer_chr13	.	g4_dna_motif	140539	140608	.	C	.	.
scer_chr13	.	g4_dna_motif	174583	174649	.	C	.	.
scer_chr13	.	g4_dna_motif	219774	219830	.	C	.	.
scer_chr13	.	g4_dna_motif	274576	274623	.	C	.	.
scer_chr13	.	g4_dna_motif	296916	296970	.	C	.	.
scer_chr13	.	g4_dna_motif	325680	325760	.	C	.	.
scer_chr13	.	g4_dna_motif	387674	387718	.	C	.	.
scer_chr13	.	g4_dna_motif	409843	409870	.	C	.	.
scer_chr13	.	g4_dna_motif	489697	489762	.	C	.	.
scer_chr13	.	g4_dna_motif	489800	489849	.	C	.	.
scer_chr13	.	g4_dna_motif	607350	607444	.	C	.	.
scer_chr13	.	g4_dna_motif	610611	610649	.	C	.	.
scer_chr13	.	g4_dna_motif	645912	645962	.	C	.	.
scer_chr13	.	g4_dna_motif	748397	748440	.	C	.	.
scer_chr13	.	g4_dna_motif	774176	774213	.	C	.	.
scer_chr13	.	g4_dna_motif	868956	869019	.	C	.	.
scer_chr13	.	g4_dna_motif	872736	872782	.	C	.	.
scer_chr14	.	g4_dna_motif	51913	51934	.	W	.	.
scer_chr14	.	g4_dna_motif	188299	188332	.	W	.	.
scer_chr14	.	g4_dna_motif	195889	195927	.	W	.	.
scer_chr14	.	g4_dna_motif	198006	198054	.	W	.	.
scer_chr14	.	g4_dna_motif	198551	198616	.	W	.	.
scer_chr14	.	g4_dna_motif	205753	205828	.	W	.	.
scer_chr14	.	g4_dna_motif	301370	301421	.	W	.	.
scer_chr14	.	g4_dna_motif	314144	314227	.	W	.	.
scer_chr14	.	g4_dna_motif	335782	335832	.	W	.	.
scer_chr14	.	g4_dna_motif	371939	371975	.	W	.	.
scer_chr14	.	g4_dna_motif	421558	421612	.	W	.	.
scer_chr14	.	g4_dna_motif	440990	441038	.	W	.	.
scer_chr14	.	g4_dna_motif	573365	573411	.	W	.	.
scer_chr14	.	g4_dna_motif	605206	605241	.	W	.	.
scer_chr14	.	g4_dna_motif	650193	650237	.	W	.	.
scer_chr14	.	g4_dna_motif	661651	661670	.	W	.	.
scer_chr14	.	g4_dna_motif	662077	662135	.	W	.	.
scer_chr14	.	g4_dna_motif	763665	763725	.	W	.	.
scer_chr14	.	g4_dna_motif	783788	783866	.	W	.	.
scer_chr14	.	g4_dna_motif	783927	784327	.	W	.	.
scer_chr14	.	g4_dna_motif	43	138	.	C	.	.
scer_chr14	.	g4_dna_motif	6365	6415	.	C	.	.
scer_chr14	.	g4_dna_motif	6617	6803	.	C	.	.
scer_chr14	.	g4_dna_motif	6843	6898	.	C	.	.
scer_chr14	.	g4_dna_motif	17144	17204	.	C	.	.
scer_chr14	.	g4_dna_motif	59927	59968	.	C	.	.
scer_chr14	.	g4_dna_motif	115704	115742	.	C	.	.
scer_chr14	.	g4_dna_motif	116102	116147	.	C	.	.
scer_chr14	.	g4_dna_motif	140749	140798	.	C	.	.
scer_chr14	.	g4_dna_motif	199083	199139	.	C	.	.
scer_chr14	.	g4_dna_motif	265720	265772	.	C	.	.
scer_chr14	.	g4_dna_motif	266338	266383	.	C	.	.
scer_chr14	.	g4_dna_motif	310260	310304	.	C	.	.
scer_chr14	.	g4_dna_motif	316283	316334	.	C	.	.
scer_chr14	.	g4_dna_motif	325735	325766	.	C	.	.
scer_chr14	.	g4_dna_motif	349986	350056	.	C	.	.
scer_chr14	.	g4_dna_motif	598809	598855	.	C	.	.
scer_chr14	.	g4_dna_motif	663887	663927	.	C	.	.
scer_chr14	.	g4_dna_motif	667508	667622	.	C	.	.
scer_chr14	.	g4_dna_motif	691384	691421	.	C	.	.
scer_chr14	.	g4_dna_motif	694523	694575	.	C	.	.
scer_chr14	.	g4_dna_motif	695181	695254	.	C	.	.
scer_chr14	.	g4_dna_motif	728710	728739	.	C	.	.
scer_chr14	.	g4_dna_motif	745447	745518	.	C	.	.
scer_chr14	.	g4_dna_motif	782054	782100	.	C	.	.
scer_chr15	.	g4_dna_motif	11722	11768	.	W	.	.
scer_chr15	.	g4_dna_motif	74646	74697	.	W	.	.
scer_chr15	.	g4_dna_motif	83551	83624	.	W	.	.
scer_chr15	.	g4_dna_motif	215135	215180	.	W	.	.
scer_chr15	.	g4_dna_motif	217707	217750	.	W	.	.
scer_chr15	.	g4_dna_motif	304420	304458	.	W	.	.
scer_chr15	.	g4_dna_motif	319245	319318	.	W	.	.
scer_chr15	.	g4_dna_motif	375703	375751	.	W	.	.
scer_chr15	.	g4_dna_motif	385176	385252	.	W	.	.
scer_chr15	.	g4_dna_motif	389083	389136	.	W	.	.
scer_chr15	.	g4_dna_motif	545657	545702	.	W	.	.
scer_chr15	.	g4_dna_motif	618532	618599	.	W	.	.
scer_chr15	.	g4_dna_motif	760417	760445	.	W	.	.
scer_chr15	.	g4_dna_motif	780552	780574	.	W	.	.
scer_chr15	.	g4_dna_motif	831996	832025	.	W	.	.
scer_chr15	.	g4_dna_motif	861733	861789	.	W	.	.
scer_chr15	.	g4_dna_motif	896183	896235	.	W	.	.
scer_chr15	.	g4_dna_motif	955619	955688	.	W	.	.
scer_chr15	.	g4_dna_motif	1050065	1050130	.	W	.	.
scer_chr15	.	g4_dna_motif	1084426	1084493	.	W	.	.
scer_chr15	.	g4_dna_motif	1084533	1084591	.	W	.	.
scer_chr15	.	g4_dna_motif	1084814	1084864	.	W	.	.
scer_chr15	.	g4_dna_motif	1091089	1091184	.	W	.	.
scer_chr15	.	g4_dna_motif	8	196	.	C	.	.
scer_chr15	.	g4_dna_motif	249	312	.	C	.	.
scer_chr15	.	g4_dna_motif	19982	20053	.	C	.	.
scer_chr15	.	g4_dna_motif	55572	55642	.	C	.	.
scer_chr15	.	g4_dna_motif	109834	109882	.	C	.	.
scer_chr15	.	g4_dna_motif	193340	193379	.	C	.	.
scer_chr15	.	g4_dna_motif	216344	216400	.	C	.	.
scer_chr15	.	g4_dna_motif	236336	236363	.	C	.	.
scer_chr15	.	g4_dna_motif	253882	253950	.	C	.	.
scer_chr15	.	g4_dna_motif	264248	264320	.	C	.	.
scer_chr15	.	g4_dna_motif	317240	317285	.	C	.	.
scer_chr15	.	g4_dna_motif	379334	379385	.	C	.	.
scer_chr15	.	g4_dna_motif	403278	403329	.	C	.	.
scer_chr15	.	g4_dna_motif	449472	449511	.	C	.	.
scer_chr15	.	g4_dna_motif	494583	494639	.	C	.	.
scer_chr15	.	g4_dna_motif	588157	588198	.	C	.	.
scer_chr15	.	g4_dna_motif	670894	670952	.	C	.	.
scer_chr15	.	g4_dna_motif	676736	676801	.	C	.	.
scer_chr15	.	g4_dna_motif	683728	683789	.	C	.	.
scer_chr15	.	g4_dna_motif	726169	726206	.	C	.	.
scer_chr15	.	g4_dna_motif	733803	733843	.	C	.	.
scer_chr15	.	g4_dna_motif	772594	772670	.	C	.	.
scer_chr15	.	g4_dna_motif	779901	779937	.	C	.	.
scer_chr15	.	g4_dna_motif	819350	819406	.	C	.	.
scer_chr15	.	g4_dna_motif	824183	824222	.	C	.	.
scer_chr15	.	g4_dna_motif	883915	883960	.	C	.	.
scer_chr15	.	g4_dna_motif	987399	987462	.	C	.	.
scer_chr15	.	g4_dna_motif	987819	987894	.	C	.	.
scer_chr15	.	g4_dna_motif	991737	991783	.	C	.	.
scer_chr15	.	g4_dna_motif	995998	996049	.	C	.	.
scer_chr15	.	g4_dna_motif	1039323	1039399	.	C	.	.
scer_chr15	.	g4_dna_motif	1059262	1059304	.	C	.	.
scer_chr16	.	g4_dna_motif	236908	236998	.	W	.	.
scer_chr16	.	g4_dna_motif	307880	307899	.	W	.	.
scer_chr16	.	g4_dna_motif	308410	308464	.	W	.	.
scer_chr16	.	g4_dna_motif	314348	314428	.	W	.	.
scer_chr16	.	g4_dna_motif	353193	353245	.	W	.	.
scer_chr16	.	g4_dna_motif	418626	418683	.	W	.	.
scer_chr16	.	g4_dna_motif	490093	490120	.	W	.	.
scer_chr16	.	g4_dna_motif	492200	492240	.	W	.	.
scer_chr16	.	g4_dna_motif	519218	519277	.	W	.	.
scer_chr16	.	g4_dna_motif	541523	541574	.	W	.	.
scer_chr16	.	g4_dna_motif	557694	557737	.	W	.	.
scer_chr16	.	g4_dna_motif	666405	666450	.	W	.	.
scer_chr16	.	g4_dna_motif	714691	714753	.	W	.	.
scer_chr16	.	g4_dna_motif	784786	784834	.	W	.	.
scer_chr16	.	g4_dna_motif	947927	948022	.	W	.	.
scer_chr16	.	g4_dna_motif	6274	6324	.	C	.	.
scer_chr16	.	g4_dna_motif	6547	6605	.	C	.	.
scer_chr16	.	g4_dna_motif	6645	6712	.	C	.	.
scer_chr16	.	g4_dna_motif	34847	34890	.	C	.	.
scer_chr16	.	g4_dna_motif	46996	47039	.	C	.	.
scer_chr16	.	g4_dna_motif	140205	140285	.	C	.	.
scer_chr16	.	g4_dna_motif	290104	290163	.	C	.	.
scer_chr16	.	g4_dna_motif	364500	364554	.	C	.	.
scer_chr16	.	g4_dna_motif	385194	385233	.	C	.	.
scer_chr16	.	g4_dna_motif	482123	482163	.	C	.	.
scer_chr16	.	g4_dna_motif	526735	526786	.	C	.	.
scer_chr16	.	g4_dna_motif	627736	627769	.	C	.	.
scer_chr16	.	g4_dna_motif	641466	641499	.	C	.	.
scer_chr16	.	g4_dna_motif	739515	739578	.	C	.	.
scer_chr16	.	g4_dna_motif	811916	811972	.	C	.	.
scer_chr16	.	g4_dna_motif	829311	829369	.	C	.	.
scer_chr16	.	g4_dna_motif	832078	832166	.	C	.	.
scer_chr16	.	g4_dna_motif	860692	860750	.	C	.	.
scer_chr16	.	g4_dna_motif	869588	869645	.	C	.	.
scer_chr16	.	g4_dna_motif	923432	923510	.	C	.	.
scer_chr16	.	g4_dna_motif	925325	925394	.	C	.	.
scer_chrM	.	g4_dna_motif	2584	2630	.	W	.	.
scer_chrM	.	g4_dna_motif	30203	30238	.	W	.	.
scer_chrM	.	g4_dna_motif	31199	31267	.	W	.	.
scer_chrM	.	g4_dna_motif	34183	34232	.	W	.	.
scer_chrM	.	g4_dna_motif	40373	40425	.	W	.	.
scer_chrM	.	g4_dna_motif	44909	44944	.	W	.	.
scer_chrM	.	g4_dna_motif	50725	50804	.	W	.	.
scer_chrM	.	g4_dna_motif	53653	53687	.	W	.	.
scer_chrM	.	g4_dna_motif	68644	68687	.	W	.	.
scer_chrM	.	g4_dna_motif	70482	70545	.	W	.	.
scer_chrM	.	g4_dna_motif	73448	73494	.	W	.	.
scer_chrM	.	g4_dna_motif	81348	81374	.	W	.	.
scer_chrM	.	g4_dna_motif	84192	84264	.	W	.	.
scer_chrM	.	g4_dna_motif	85608	85654	.	W	.	.
scer_chrM	.	g4_dna_motif	2561	2618	.	C	.	.
scer_chrM	.	g4_dna_motif	4293	4328	.	C	.	.
scer_chrM	.	g4_dna_motif	12761	12796	.	C	.	.
scer_chrM	.	g4_dna_motif	28153	28179	.	C	.	.
scer_chrM	.	g4_dna_motif	34171	34242	.	C	.	.
scer_chrM	.	g4_dna_motif	35104	35166	.	C	.	.
scer_chrM	.	g4_dna_motif	40363	40435	.	C	.	.
scer_chrM	.	g4_dna_motif	50735	50793	.	C	.	.
scer_chrM	.	g4_dna_motif	53237	53274	.	C	.	.
scer_chrM	.	g4_dna_motif	55432	55472	.	C	.	.
scer_chrM	.	g4_dna_motif	56813	56848	.	C	.	.
scer_chrM	.	g4_dna_motif	68621	68675	.	C	.	.
scer_chrM	.	g4_dna_motif	70493	70534	.	C	.	.
scer_chrM	.	g4_dna_motif	77869	77923	.	C	.	.
scer_chrM	.	g4_dna_motif	82827	82884	.	C	.	.
scer_chrM	.	g4_dna_motif	83323	83399	.	C	.	.
scer_chrM	.	g4_dna_motif	84202	84253	.	C	.	.
scer_chrM	.	g4_dna_motif	85592	85664	.	C	.	.
