# Supplementary material for: G-Quadruplex DNA Sequences Are Evolutionarily Conserved and Associated with Distinct Genomic Features in Saccharomyces cerevisiae
Source: PLoS Comput Biol. 2010 Jul 22;6(7):e1000861. doi: 10.1371/journal.pcbi.1000861 (PMC2908698; doi:10.1371/journal.pcbi.1000861)
Supplement: Dataset S2 — Genome locations of conserved G4 DNA motifs (0.00 MB TXT) [file pcbi.1000861.s002.txt]

# G4 DNA motifs conserved across the sensu stricto species (sacCer1 coordinates).
scer_chr01	.	g4_dna_motif	193691	193739	.	W	.	.
scer_chr02	.	g4_dna_motif	490579	490705	.	C	.	.
scer_chr03	.	g4_dna_motif	41210	41277	.	W	.	.
scer_chr03	.	g4_dna_motif	24865	24908	.	C	.	.
scer_chr03	.	g4_dna_motif	50729	50781	.	C	.	.
scer_chr04	.	g4_dna_motif	147756	147846	.	W	.	.
scer_chr04	.	g4_dna_motif	769317	769389	.	W	.	.
scer_chr04	.	g4_dna_motif	1242533	1242553	.	W	.	.
scer_chr04	.	g4_dna_motif	411412	411574	.	C	.	.
scer_chr06	.	g4_dna_motif	255485	255535	.	W	.	.
scer_chr07	.	g4_dna_motif	398053	398101	.	W	.	.
scer_chr07	.	g4_dna_motif	771204	771258	.	W	.	.
scer_chr07	.	g4_dna_motif	95375	95423	.	C	.	.
scer_chr07	.	g4_dna_motif	398027	398078	.	C	.	.
scer_chr07	.	g4_dna_motif	851430	851469	.	C	.	.
scer_chr07	.	g4_dna_motif	976991	977037	.	C	.	.
scer_chr08	.	g4_dna_motif	289275	289355	.	W	.	.
scer_chr09	.	g4_dna_motif	375955	376025	.	C	.	.
scer_chr10	.	g4_dna_motif	106427	106475	.	W	.	.
scer_chr10	.	g4_dna_motif	150290	150346	.	W	.	.
scer_chr10	.	g4_dna_motif	639368	639444	.	C	.	.
scer_chr11	.	g4_dna_motif	48749	48812	.	W	.	.
scer_chr11	.	g4_dna_motif	580800	580850	.	C	.	.
scer_chr12	.	g4_dna_motif	759099	759159	.	W	.	.
scer_chr12	.	g4_dna_motif	1011122	1011155	.	W	.	.
scer_chr12	.	g4_dna_motif	329498	329587	.	C	.	.
scer_chr12	.	g4_dna_motif	452561	452610	.	C	.	.
scer_chr12	.	g4_dna_motif	453174	453256	.	C	.	.
scer_chr12	.	g4_dna_motif	457343	457379	.	C	.	.
scer_chr12	.	g4_dna_motif	660338	660379	.	C	.	.
scer_chr13	.	g4_dna_motif	70360	70483	.	W	.	.
scer_chr14	.	g4_dna_motif	440990	441038	.	W	.	.
scer_chr15	.	g4_dna_motif	987819	987894	.	C	.	.
scer_chr16	.	g4_dna_motif	811916	811972	.	C	.	.
