# Supplementary material for: G-Quadruplex DNA Sequences Are Evolutionarily Conserved and Associated with Distinct Genomic Features in Saccharomyces cerevisiae
Source: PLoS Comput Biol. 2010 Jul 22;6(7):e1000861. doi: 10.1371/journal.pcbi.1000861 (PMC2908698; doi:10.1371/journal.pcbi.1000861)
Supplement: Dataset S3 — Association statistics for S. cerevisiae non-mitochondrial, non-telomeric G4 DNA motifs with genome features. (0.01 MB TXT) [file pcbi.1000861.s003.txt]

query_name	ref_name	consider_strand	win_len	num_query_regions	num_ref_regions	num_query_overlap	frac_query_overlap	p-value_over	q-value_over	p-value_under	q-value_under	p-val_num_iter	seq_enrichment	time_stamp
g4_no-telo-no-mito-rDNA1	ARS_consensus_sequence_sgd	0	500	552	49	1	0.002	0.862	1.000	0.378	1.000	1000	0.441	Sun Mar 14 17:20:20 2010
g4_no-telo-no-mito-rDNA1	ARS_sgd	0	0	552	261	0	0.000	1.000	1.000	0.013	0.135	1000	0.000	Sun Mar 14 17:29:13 2010
g4_no-telo-no-mito-rDNA1	ARS_sgd	0	500	552	261	17	0.031	0.432	1.000	0.669	1.000	1000	1.088	Sun Mar 14 17:41:06 2010
g4_no-telo-no-mito-rDNA1	CDEIII_sgd	0	500	552	16	0	0.000	1.000	1.000	0.432	1.000	1000	0.000	Sun Mar 14 17:42:08 2010
g4_no-telo-no-mito-rDNA1	CDEII_sgd	0	500	552	16	0	0.000	1.000	1.000	0.407	1.000	1000	0.000	Sun Mar 14 17:42:58 2010
g4_no-telo-no-mito-rDNA1	CDEI_sgd	0	500	552	16	0	0.000	1.000	1.000	0.425	1.000	1000	0.000	Sun Mar 14 17:43:40 2010
g4_no-telo-no-mito-rDNA1	CDS_sgd	0	0	552	6917	395	0.716	0.970	1.000	0.041	0.199	1000	0.966	Sun Mar 14 17:50:53 2010
g4_no-telo-no-mito-rDNA1	ORF_sgd	0	0	552	5731	373	0.676	0.993	1.000	0.010	0.135	1000	0.968	Sun Mar 14 18:05:21 2010
g4_no-telo-no-mito-rDNA1	TF_binding_sites_sgd	0	0	552	3328	34	0.062	0.000	0.000	1.000	1.000	1000	29.153	Sun Mar 14 18:14:40 2010
g4_no-telo-no-mito-rDNA1	TF_binding_sites_sgd	0	500	552	3328	132	0.239	0.000	0.000	1.000	1.000	1000	0.861	Sun Mar 14 18:21:42 2010
g4_no-telo-no-mito-rDNA1	ars_all_active	0	500	552	286	34	0.062	0.209	0.594	0.828	1.000	1000	1.172	Sun Mar 14 18:25:49 2010
g4_no-telo-no-mito-rDNA1	ars_early	0	500	552	165	18	0.033	0.151	0.465	0.899	1.000	1000	1.328	Sun Mar 14 18:26:12 2010
g4_no-telo-no-mito-rDNA1	ars_inactive	0	500	552	105	2	0.004	0.998	1.000	0.015	0.135	1000	0.259	Sun Mar 14 18:26:34 2010
g4_no-telo-no-mito-rDNA1	ars_late	0	500	552	121	16	0.029	0.540	1.000	0.574	1.000	1000	1.034	Sun Mar 14 18:27:00 2010
g4_no-telo-no-mito-rDNA1	centromere_sgd	0	500	552	16	0	0.000	1.000	1.000	0.400	1.000	1000	0.000	Sun Mar 14 18:27:15 2010
g4_no-telo-no-mito-rDNA1	double_promoter	0	0	552	1650	87	0.158	0.000	0.000	1.000	1.000	1000	1.994	Sun Mar 14 18:29:34 2010
g4_no-telo-no-mito-rDNA1	double_strand_breaks_rad51_dmc1_2	0	500	552	2313	160	0.290	0.000	0.000	1.000	1.000	1000	1.513	Sun Mar 14 18:32:09 2010
g4_no-telo-no-mito-rDNA1	double_strand_breaks_rad51_dmc1_5	0	500	552	1419	118	0.214	0.000	0.000	1.000	1.000	1000	1.818	Sun Mar 14 18:33:53 2010
g4_no-telo-no-mito-rDNA1	dubious-ORF_sgd	0	0	552	761	28	0.051	0.000	0.000	1.000	1.000	1000	2.264	Sun Mar 14 18:35:00 2010
g4_no-telo-no-mito-rDNA1	dubious-ORF_sgd	0	500	552	761	69	0.125	0.000	0.000	1.000	1.000	1000	1.463	Sun Mar 14 18:37:12 2010
g4_no-telo-no-mito-rDNA1	essential_ORFs_sgd_stanford	0	0	552	1048	57	0.103	0.999	1.000	0.001	0.032	1000	0.719	Sun Mar 14 18:39:42 2010
g4_no-telo-no-mito-rDNA1	essential_ORFs_sgd_stanford	0	500	552	1048	107	0.194	0.940	1.000	0.075	0.323	1000	0.841	Sun Mar 14 18:42:30 2010
g4_no-telo-no-mito-rDNA1	five_prime_UTR_intron_sgd	0	0	552	24	0	0.000	1.000	1.000	0.619	1.000	1000	0.000	Sun Mar 14 18:44:13 2010
g4_no-telo-no-mito-rDNA1	five_prime_UTR_intron_sgd	0	100	552	24	1	0.002	0.508	1.000	0.849	1.000	1000	1.652	Sun Mar 14 18:44:43 2010
g4_no-telo-no-mito-rDNA1	gene_cassette_sgd	0	0	552	2	0	0.000	1.000	1.000	0.740	1.000	1000	0.000	Sun Mar 14 18:44:59 2010
g4_no-telo-no-mito-rDNA1	high_trans300_ORF	0	0	552	287	6	0.011	0.982	1.000	0.039	0.199	1000	0.507	Sun Mar 14 18:45:37 2010
g4_no-telo-no-mito-rDNA1	high_trans300_ORF	0	500	552	287	34	0.062	0.054	0.204	0.963	1.000	1000	1.362	Sun Mar 14 18:46:58 2010
g4_no-telo-no-mito-rDNA1	intron_high_trans_ORF	0	0	552	106	1	0.002	0.987	1.000	0.077	0.323	1000	0.250	Sun Mar 14 18:48:12 2010
g4_no-telo-no-mito-rDNA1	intron_high_trans_ORF	0	100	552	106	1	0.002	0.996	1.000	0.037	0.199	1000	0.201	Sun Mar 14 18:49:15 2010
g4_no-telo-no-mito-rDNA1	intron_orf	0	0	552	279	6	0.011	0.987	1.000	0.032	0.199	1000	0.481	Sun Mar 14 18:50:26 2010
g4_no-telo-no-mito-rDNA1	intron_sgd	0	0	552	330	0	0.000	1.000	1.000	0.021	0.165	1000	0.000	Sun Mar 14 18:51:49 2010
g4_no-telo-no-mito-rDNA1	intron_sgd	0	100	552	330	3	0.005	0.970	1.000	0.085	0.335	1000	0.500	Sun Mar 14 18:53:16 2010
g4_no-telo-no-mito-rDNA1	long_terminal_repeat_sgd	0	0	552	383	1	0.002	0.998	1.000	0.014	0.135	1000	0.195	Sun Mar 14 18:54:45 2010
g4_no-telo-no-mito-rDNA1	long_terminal_repeat_sgd	0	500	552	383	8	0.014	0.997	1.000	0.006	0.126	1000	0.353	Sun Mar 14 18:56:16 2010
g4_no-telo-no-mito-rDNA1	mating_locus_sgd	0	0	552	1	0	0.000	1.000	1.000	0.895	1.000	1000	0.000	Sun Mar 14 18:57:04 2010
g4_no-telo-no-mito-rDNA1	ncRNA_sgd	0	0	552	8	0	0.000	1.000	1.000	0.761	1.000	1000	0.000	Sun Mar 14 18:57:13 2010
g4_no-telo-no-mito-rDNA1	ncRNA_sgd	0	500	552	8	0	0.000	1.000	1.000	0.482	1.000	1000	0.000	Sun Mar 14 18:57:23 2010
g4_no-telo-no-mito-rDNA1	non-essential_ORFs_sgd_stanford	0	0	552	4683	316	0.572	0.558	1.000	0.493	1.000	1000	1.033	Sun Mar 14 19:02:13 2010
g4_no-telo-no-mito-rDNA1	non-essential_ORFs_sgd_stanford	0	500	552	4683	464	0.841	0.000	0.000	1.000	1.000	1000	0.892	Sun Mar 14 19:11:48 2010
g4_no-telo-no-mito-rDNA1	noncoding_exon_sgd	0	0	552	446	6	0.011	0.155	0.465	0.925	1.000	1000	2.064	Sun Mar 14 19:17:25 2010
g4_no-telo-no-mito-rDNA1	noncoding_exon_sgd	0	500	552	446	21	0.038	0.450	1.000	0.634	1.000	1000	0.901	Sun Mar 14 19:19:02 2010
g4_no-telo-no-mito-rDNA1	plus_1_translational_frameshift_sgd	0	500	552	47	0	0.000	1.000	1.000	0.124	0.434	1000	0.000	Sun Mar 14 19:20:15 2010
g4_no-telo-no-mito-rDNA1	promoter1000_sgd	0	0	552	5720	308	0.558	0.001	0.005	1.000	1.000	1000	1.177	Sun Mar 14 19:26:23 2010
g4_no-telo-no-mito-rDNA1	promoter100_sgd	0	0	552	5731	20	0.036	1.000	1.000	0.000	0.000	1000	0.763	Sun Mar 14 19:38:20 2010
g4_no-telo-no-mito-rDNA1	pseudogene_sgd	0	0	552	21	5	0.009	0.012	0.058	0.998	1.000	1000	4.146	Sun Mar 14 19:47:32 2010
g4_no-telo-no-mito-rDNA1	pseudogene_sgd	0	500	552	21	5	0.009	0.055	0.204	0.985	1.000	1000	2.308	Sun Mar 14 19:47:54 2010
g4_no-telo-no-mito-rDNA1	rDNA-keep	0	0	552	1	4	0.007	0.001	0.005	1.000	1.000	1000	9.574	Sun Mar 14 19:48:05 2010
g4_no-telo-no-mito-rDNA1	rRNA_sgd	0	0	552	25	4	0.007	0.018	0.076	0.997	1.000	1000	2.772	Sun Mar 14 19:48:09 2010
g4_no-telo-no-mito-rDNA1	retrotransposon_sgd	0	0	552	50	8	0.014	0.950	1.000	0.096	0.356	1000	0.599	Sun Mar 14 19:48:43 2010
g4_no-telo-no-mito-rDNA1	retrotransposon_sgd	0	500	552	50	8	0.014	0.985	1.000	0.032	0.199	1000	0.512	Sun Mar 14 19:49:34 2010
g4_no-telo-no-mito-rDNA1	single_promoter	0	0	552	3075	96	0.174	0.014	0.063	0.988	1.000	1000	1.381	Sun Mar 14 19:53:13 2010
g4_no-telo-no-mito-rDNA1	snRNA_sgd	0	0	552	6	1	0.002	0.126	0.418	0.992	1.000	1000	9.081	Sun Mar 14 19:53:22 2010
g4_no-telo-no-mito-rDNA1	snRNA_sgd	0	500	552	6	2	0.004	0.059	0.206	0.992	1.000	1000	5.202	Sun Mar 14 19:53:39 2010
g4_no-telo-no-mito-rDNA1	snoRNA_sgd	0	0	552	77	1	0.002	0.541	1.000	0.806	1.000	1000	1.559	Sun Mar 14 19:54:13 2010
g4_no-telo-no-mito-rDNA1	snoRNA_sgd	0	500	552	77	4	0.007	0.500	1.000	0.699	1.000	1000	0.961	Sun Mar 14 19:55:02 2010
g4_no-telo-no-mito-rDNA1	tRNA_sgd	0	0	552	275	1	0.002	0.841	1.000	0.466	1.000	1000	0.997	Sun Mar 14 19:55:58 2010
g4_no-telo-no-mito-rDNA1	tRNA_sgd	0	500	552	275	10	0.018	0.897	1.000	0.162	0.510	1000	0.736	Sun Mar 14 19:57:18 2010
g4_no-telo-no-mito-rDNA1	transposable_element_gene_sgd	0	0	552	89	8	0.014	0.812	1.000	0.296	0.888	1000	0.611	Sun Mar 14 19:58:26 2010
g4_no-telo-no-mito-rDNA1	transposable_element_gene_sgd	0	500	552	89	8	0.014	0.932	1.000	0.132	0.438	1000	0.466	Sun Mar 14 19:59:10 2010
g4_no-telo-no-mito-rDNA1	uORF	0	0	552	320	25	0.045	0.683	1.000	0.400	1.000	1000	0.952	Sun Mar 14 20:00:10 2010
g4_no-telo-no-mito-rDNA1	uORF	0	500	552	320	46	0.083	0.217	0.594	0.818	1.000	1000	1.125	Sun Mar 14 20:01:36 2010
