# Supplementary material for: G-Quadruplex DNA Sequences Are Evolutionarily Conserved and Associated with Distinct Genomic Features in Saccharomyces cerevisiae
Source: PLoS Comput Biol. 2010 Jul 22;6(7):e1000861. doi: 10.1371/journal.pcbi.1000861 (PMC2908698; doi:10.1371/journal.pcbi.1000861)
Supplement: Dataset S4 — Association statistics for conserved S. cerevisiae G4 DNA motifs with genome features. (0.01 MB TXT) [file pcbi.1000861.s004.txt]

query_name	ref_name	consider_strand	win_len	num_query_regions	num_ref_regions	num_query_overlap	frac_query_overlap	p-value_over	q-value_over	p-value_under	q-value_under	p-val_num_iter	seq_enrichment	time_stamp
g4_cons-sensu-stricto-no-telo-no-mito-rDNA1	ARS_consensus_sequence_sgd	0	500	34	49	0	0.000	1.000	1.000	0.760	1.000	1000	0.000	Sun Mar 14 23:02:29 2010
g4_cons-sensu-stricto-no-telo-no-mito-rDNA1	ARS_sgd	0	0	34	261	0	0.000	1.000	1.000	0.723	1.000	1000	0.000	Sun Mar 14 23:09:22 2010
g4_cons-sensu-stricto-no-telo-no-mito-rDNA1	ARS_sgd	0	500	34	261	1	0.029	0.682	1.000	0.695	1.000	1000	1.039	Sun Mar 14 23:16:45 2010
g4_cons-sensu-stricto-no-telo-no-mito-rDNA1	CDEIII_sgd	0	500	34	16	0	0.000	1.000	1.000	0.951	1.000	1000	0.000	Sun Mar 14 23:17:17 2010
g4_cons-sensu-stricto-no-telo-no-mito-rDNA1	CDEII_sgd	0	500	34	16	0	0.000	1.000	1.000	0.947	1.000	1000	0.000	Sun Mar 14 23:17:46 2010
g4_cons-sensu-stricto-no-telo-no-mito-rDNA1	CDEI_sgd	0	500	34	16	0	0.000	1.000	1.000	0.949	1.000	1000	0.000	Sun Mar 14 23:18:11 2010
g4_cons-sensu-stricto-no-telo-no-mito-rDNA1	CDS_sgd	0	0	34	6917	13	0.382	1.000	1.000	0.000	0.000	1000	0.516	Sun Mar 14 23:18:55 2010
g4_cons-sensu-stricto-no-telo-no-mito-rDNA1	ORF_sgd	0	0	34	5731	11	0.324	1.000	1.000	0.000	0.000	1000	0.464	Sun Mar 14 23:20:27 2010
g4_cons-sensu-stricto-no-telo-no-mito-rDNA1	TF_binding_sites_sgd	0	0	34	3328	7	0.206	0.000	0.000	1.000	1.000	1000	97.447	Sun Mar 14 23:21:31 2010
g4_cons-sensu-stricto-no-telo-no-mito-rDNA1	TF_binding_sites_sgd	0	500	34	3328	13	0.382	0.000	0.000	1.000	1.000	1000	1.376	Sun Mar 14 23:22:08 2010
g4_cons-sensu-stricto-no-telo-no-mito-rDNA1	ars_all_active	0	500	34	286	1	0.029	0.869	1.000	0.431	1.000	1000	0.559	Sun Mar 14 23:22:42 2010
g4_cons-sensu-stricto-no-telo-no-mito-rDNA1	ars_early	0	500	34	165	1	0.029	0.560	1.000	0.796	1.000	1000	1.198	Sun Mar 14 23:22:51 2010
g4_cons-sensu-stricto-no-telo-no-mito-rDNA1	ars_inactive	0	500	34	105	0	0.000	1.000	1.000	0.539	1.000	1000	0.000	Sun Mar 14 23:22:59 2010
g4_cons-sensu-stricto-no-telo-no-mito-rDNA1	ars_late	0	500	34	121	0	0.000	1.000	1.000	0.319	1.000	1000	0.000	Sun Mar 14 23:23:07 2010
g4_cons-sensu-stricto-no-telo-no-mito-rDNA1	centromere_sgd	0	500	34	16	0	0.000	1.000	1.000	0.946	1.000	1000	0.000	Sun Mar 14 23:23:14 2010
g4_cons-sensu-stricto-no-telo-no-mito-rDNA1	double_promoter	0	0	34	1650	10	0.294	0.000	0.000	1.000	1.000	1000	3.720	Sun Mar 14 23:23:47 2010
g4_cons-sensu-stricto-no-telo-no-mito-rDNA1	double_strand_breaks_rad51_dmc1_2	0	500	34	2313	7	0.206	0.538	1.000	0.633	1.000	1000	1.074	Sun Mar 14 23:24:03 2010
g4_cons-sensu-stricto-no-telo-no-mito-rDNA1	double_strand_breaks_rad51_dmc1_5	0	500	34	1419	6	0.176	0.216	0.981	0.892	1.000	1000	1.501	Sun Mar 14 23:24:14 2010
g4_cons-sensu-stricto-no-telo-no-mito-rDNA1	dubious-ORF_sgd	0	0	34	761	2	0.059	0.218	0.981	0.948	1.000	1000	2.625	Sun Mar 14 23:24:24 2010
g4_cons-sensu-stricto-no-telo-no-mito-rDNA1	dubious-ORF_sgd	0	500	34	761	7	0.206	0.018	0.162	0.994	1.000	1000	2.409	Sun Mar 14 23:24:56 2010
g4_cons-sensu-stricto-no-telo-no-mito-rDNA1	essential_ORFs_sgd_stanford	0	0	34	1048	1	0.029	0.997	1.000	0.023	0.290	1000	0.205	Sun Mar 14 23:25:16 2010
g4_cons-sensu-stricto-no-telo-no-mito-rDNA1	essential_ORFs_sgd_stanford	0	500	34	1048	2	0.059	0.999	1.000	0.008	0.126	1000	0.255	Sun Mar 14 23:25:37 2010
g4_cons-sensu-stricto-no-telo-no-mito-rDNA1	five_prime_UTR_intron_sgd	0	0	34	24	0	0.000	1.000	1.000	0.968	1.000	1000	0.000	Sun Mar 14 23:26:00 2010
g4_cons-sensu-stricto-no-telo-no-mito-rDNA1	five_prime_UTR_intron_sgd	0	100	34	24	0	0.000	1.000	1.000	0.950	1.000	1000	0.000	Sun Mar 14 23:26:10 2010
g4_cons-sensu-stricto-no-telo-no-mito-rDNA1	gene_cassette_sgd	0	0	34	2	0	0.000	1.000	1.000	0.960	1.000	1000	0.000	Sun Mar 14 23:26:16 2010
g4_cons-sensu-stricto-no-telo-no-mito-rDNA1	high_trans300_ORF	0	0	34	287	0	0.000	1.000	1.000	0.440	1.000	1000	0.000	Sun Mar 14 23:26:25 2010
g4_cons-sensu-stricto-no-telo-no-mito-rDNA1	high_trans300_ORF	0	500	34	287	1	0.029	0.812	1.000	0.527	1.000	1000	0.650	Sun Mar 14 23:26:41 2010
g4_cons-sensu-stricto-no-telo-no-mito-rDNA1	intron_high_trans_ORF	0	0	34	106	0	0.000	1.000	1.000	0.773	1.000	1000	0.000	Sun Mar 14 23:27:03 2010
g4_cons-sensu-stricto-no-telo-no-mito-rDNA1	intron_high_trans_ORF	0	100	34	106	0	0.000	1.000	1.000	0.719	1.000	1000	0.000	Sun Mar 14 23:27:18 2010
g4_cons-sensu-stricto-no-telo-no-mito-rDNA1	intron_orf	0	0	34	279	0	0.000	1.000	1.000	0.466	1.000	1000	0.000	Sun Mar 14 23:27:34 2010
g4_cons-sensu-stricto-no-telo-no-mito-rDNA1	intron_sgd	0	0	34	330	0	0.000	1.000	1.000	0.794	1.000	1000	0.000	Sun Mar 14 23:27:50 2010
g4_cons-sensu-stricto-no-telo-no-mito-rDNA1	intron_sgd	0	100	34	330	0	0.000	1.000	1.000	0.673	1.000	1000	0.000	Sun Mar 14 23:28:13 2010
g4_cons-sensu-stricto-no-telo-no-mito-rDNA1	long_terminal_repeat_sgd	0	0	34	383	0	0.000	1.000	1.000	0.675	1.000	1000	0.000	Sun Mar 14 23:28:29 2010
g4_cons-sensu-stricto-no-telo-no-mito-rDNA1	long_terminal_repeat_sgd	0	500	34	383	0	0.000	1.000	1.000	0.298	1.000	1000	0.000	Sun Mar 14 23:28:46 2010
g4_cons-sensu-stricto-no-telo-no-mito-rDNA1	mating_locus_sgd	0	0	34	1	0	0.000	1.000	1.000	0.972	1.000	1000	0.000	Sun Mar 14 23:28:55 2010
g4_cons-sensu-stricto-no-telo-no-mito-rDNA1	ncRNA_sgd	0	0	34	8	0	0.000	1.000	1.000	0.997	1.000	1000	0.000	Sun Mar 14 23:28:58 2010
g4_cons-sensu-stricto-no-telo-no-mito-rDNA1	ncRNA_sgd	0	500	34	8	0	0.000	1.000	1.000	0.991	1.000	1000	0.000	Sun Mar 14 23:29:03 2010
g4_cons-sensu-stricto-no-telo-no-mito-rDNA1	non-essential_ORFs_sgd_stanford	0	0	34	4683	10	0.294	1.000	1.000	0.000	0.000	1000	0.531	Sun Mar 14 23:29:32 2010
g4_cons-sensu-stricto-no-telo-no-mito-rDNA1	non-essential_ORFs_sgd_stanford	0	500	34	4683	29	0.853	0.207	0.981	0.889	1.000	1000	0.905	Sun Mar 14 23:30:25 2010
g4_cons-sensu-stricto-no-telo-no-mito-rDNA1	noncoding_exon_sgd	0	0	34	446	3	0.088	0.006	0.063	0.999	1.000	1000	16.755	Sun Mar 14 23:31:01 2010
g4_cons-sensu-stricto-no-telo-no-mito-rDNA1	noncoding_exon_sgd	0	500	34	446	3	0.088	0.144	0.825	0.961	1.000	1000	2.090	Sun Mar 14 23:31:22 2010
g4_cons-sensu-stricto-no-telo-no-mito-rDNA1	plus_1_translational_frameshift_sgd	0	500	34	47	0	0.000	1.000	1.000	0.871	1.000	1000	0.000	Sun Mar 14 23:31:38 2010
g4_cons-sensu-stricto-no-telo-no-mito-rDNA1	promoter1000_sgd	0	0	34	5720	21	0.618	0.070	0.441	0.966	1.000	1000	1.303	Sun Mar 14 23:32:14 2010
g4_cons-sensu-stricto-no-telo-no-mito-rDNA1	promoter100_sgd	0	0	34	5731	2	0.059	0.765	1.000	0.499	1.000	1000	1.239	Sun Mar 14 23:33:23 2010
g4_cons-sensu-stricto-no-telo-no-mito-rDNA1	pseudogene_sgd	0	0	34	21	0	0.000	1.000	1.000	0.914	1.000	1000	0.000	Sun Mar 14 23:34:04 2010
g4_cons-sensu-stricto-no-telo-no-mito-rDNA1	pseudogene_sgd	0	500	34	21	0	0.000	1.000	1.000	0.881	1.000	1000	0.000	Sun Mar 14 23:34:13 2010
g4_cons-sensu-stricto-no-telo-no-mito-rDNA1	rDNA-keep	0	0	34	1	3	0.088	0.000	0.000	1.000	1.000	1000	116.580	Sun Mar 14 23:34:18 2010
g4_cons-sensu-stricto-no-telo-no-mito-rDNA1	rRNA_sgd	0	0	34	25	3	0.088	0.001	0.013	1.000	1.000	1000	33.757	Sun Mar 14 23:34:19 2010
g4_cons-sensu-stricto-no-telo-no-mito-rDNA1	retrotransposon_sgd	0	0	34	50	0	0.000	1.000	1.000	0.410	1.000	1000	0.000	Sun Mar 14 23:34:32 2010
g4_cons-sensu-stricto-no-telo-no-mito-rDNA1	retrotransposon_sgd	0	500	34	50	0	0.000	1.000	1.000	0.349	1.000	1000	0.000	Sun Mar 14 23:34:46 2010
g4_cons-sensu-stricto-no-telo-no-mito-rDNA1	single_promoter	0	0	34	3075	9	0.265	0.050	0.385	0.983	1.000	1000	2.102	Sun Mar 14 23:35:14 2010
g4_cons-sensu-stricto-no-telo-no-mito-rDNA1	snRNA_sgd	0	0	34	6	0	0.000	1.000	1.000	0.993	1.000	1000	0.000	Sun Mar 14 23:35:17 2010
g4_cons-sensu-stricto-no-telo-no-mito-rDNA1	snRNA_sgd	0	500	34	6	0	0.000	1.000	1.000	0.978	1.000	1000	0.000	Sun Mar 14 23:35:22 2010
g4_cons-sensu-stricto-no-telo-no-mito-rDNA1	snoRNA_sgd	0	0	34	77	0	0.000	1.000	1.000	0.941	1.000	1000	0.000	Sun Mar 14 23:35:34 2010
g4_cons-sensu-stricto-no-telo-no-mito-rDNA1	snoRNA_sgd	0	500	34	77	0	0.000	1.000	1.000	0.784	1.000	1000	0.000	Sun Mar 14 23:35:50 2010
g4_cons-sensu-stricto-no-telo-no-mito-rDNA1	tRNA_sgd	0	0	34	275	0	0.000	1.000	1.000	0.890	1.000	1000	0.000	Sun Mar 14 23:36:07 2010
g4_cons-sensu-stricto-no-telo-no-mito-rDNA1	tRNA_sgd	0	500	34	275	0	0.000	1.000	1.000	0.409	1.000	1000	0.000	Sun Mar 14 23:36:24 2010
g4_cons-sensu-stricto-no-telo-no-mito-rDNA1	transposable_element_gene_sgd	0	0	34	89	0	0.000	1.000	1.000	0.509	1.000	1000	0.000	Sun Mar 14 23:36:43 2010
g4_cons-sensu-stricto-no-telo-no-mito-rDNA1	transposable_element_gene_sgd	0	500	34	89	0	0.000	1.000	1.000	0.454	1.000	1000	0.000	Sun Mar 14 23:36:58 2010
g4_cons-sensu-stricto-no-telo-no-mito-rDNA1	uORF	0	0	34	320	3	0.088	0.280	1.000	0.886	1.000	1000	1.854	Sun Mar 14 23:37:16 2010
g4_cons-sensu-stricto-no-telo-no-mito-rDNA1	uORF	0	500	34	320	4	0.118	0.286	1.000	0.858	1.000	1000	1.588	Sun Mar 14 23:37:34 2010
