# Supplementary material for: G-Quadruplex DNA Sequences Are Evolutionarily Conserved and Associated with Distinct Genomic Features in Saccharomyces cerevisiae
Source: PLoS Comput Biol. 2010 Jul 22;6(7):e1000861. doi: 10.1371/journal.pcbi.1000861 (PMC2908698; doi:10.1371/journal.pcbi.1000861)
Supplement: Dataset S5 — Genome-wide γ-H2AX binding sites. (0.32 MB CSV) [file pcbi.1000861.s005.csv]

Chromosome (Tiled)	Begin Coord (Tiled)	End Coord (Tiled)	Zscore_1	z-score_2	Zscore-WT3	Summ	Z-score average	Z-score-Zscore
chr1	48	93	2.365310696	3.24697125	1.672053009	3	2.428111652	0.380459291
chr1	193	240	5.433836838	7.029930759	6.512285232	3	6.325350943	0.994347996
chr1	766	825	4.840702735	7.113753561	7.711986157	3	6.555480818	0.994347996
chr1	1516	1571	4.672705214	6.736550951	6.961094211	3	6.123450125	0.994347996
chr1	2287	2346	5.949829223	6.85681845	9.303531845	3	7.370059839	0.994347996
chr1	2834	2893	4.919558714	6.510593832	6.961094211	3	6.130415586	0.994347996
chr1	2997	3056	3.652720267	6.005834784	7.301153322	3	5.653236124	0.994347996
chr1	3194	3253	2.190456134	4.405912603	6.001333471	3	4.199234069	0.994347996
chr1	3505	3564		2.917146746	4.862049139	2	3.889597942	-0.079093537
chr1	3736	3795		1.809227969	4.02830015	2	2.91876406	-0.079093537
chr1	3891	3950		2.279364555	3.924728847	2	3.102046701	-0.079093537
chr1	4075	4134		2.06616308	3.734848125	2	2.900505603	-0.079093537
chr1	4229	4287	2.305311581	2.882524284	4.649727968	3	3.279187944	0.994347996
chr1	4372	4431	1.861318134	3.288882651	4.717049314	3	3.289083367	0.994347996
chr1	4580	4639		1.807405734	3.013301381	2	2.410353558	-0.079093537
chr1	4857	4916		2.058874141	3.619193504	2	2.839033822	-0.079093537
chr1	6750	6809		1.4812257	2.638718503	2	2.059972101	-0.079093537
chr1	6973	7032		2.115363421	2.754373124	2	2.434868272	-0.079093537
chr1	7162	7221		1.998740391	3.707229111	2	2.852984751	-0.079093537
chr1	7322	7381	2.269312113	3.314393939	4.461573434	3	3.348426495	0.994347996
chr1	7748	7807	2.363596435	2.818746065	4.509906709	3	3.230749736	0.994347996
chr1	8117	8174	2.716734081	2.585500007	4.554787607	3	3.285673898	0.994347996
chr1	8298	8356	3.135013622	2.34132054	4.651454156	3	3.375929439	0.994347996
chr1	8471	8530	1.379610957	1.805583499	4.288954596	3	2.491383017	0.994347996
chr1	8646	8705		1.360958201	3.239432059	2	2.30019513	-0.079093537
chr1	10241	10300		1.843850431	2.944253846	2	2.394052139	-0.079093537
chr1	10499	10554		1.289891042	2.750920747	2	2.020405895	-0.079093537
chr1	12233	12287	3.740147548	4.978094339	5.238358206	3	4.652200031	0.994347996
chr1	13246	13298	4.465279704	6.619927922	5.92710737	3	5.670771665	0.994347996
chr1	13480	13539	2.811018404	2.408743228	2.5351472	3	2.584969611	0.994347996
chr1	14005	14061	3.303011143	4.136221848	4.225085626	3	3.888106205	0.994347996
chr1	14275	14327	2.159599446	3.638751739	3.993776382	3	3.264042522	0.994347996
chr1	15417	15462	2.451023717	2.395987584	2.847587297	3	2.564866199	0.994347996
chr1	18506	18565		1.674382592	2.393599752	2	2.033991172	-0.079093537
chr1	19765	19824	1.643607061	2.173674935	3.988597817	3	2.601959938	0.994347996
chr1	25415	25465	3.95271584	5.548453841	4.843061066	3	4.781410249	0.994347996
chr1	27166	27222	2.775018935	3.531239884	3.113420308	3	3.139893042	0.994347996
chr1	27452	27500	2.185313352	2.168208231	2.117409611	3	2.156977065	0.994347996
chr1	27615	27674	1.864746655	3.265193599	2.718123168	3	2.61602114	0.994347996
chr1	27935	27994	1.137900239	1.514025927	1.711755341	3	1.454560502	0.994347996
chr1	28190	28249		1.459358882	1.473541345	2	1.466450113	-0.079093537
chr1	28525	28584		1.411980776	1.634076864	2	1.52302882	-0.079093537
chr1	29094	29153		1.561404032	1.749731486	2	1.655567759	-0.079093537
chr1	33809	33863	2.910445508	2.87341311	2.053540641	3	2.61246642	0.994347996
chr1	35924	35983	1.167042666		1.216339276	2	1.191690971	-0.079093537
chr1	38277	38322	1.468752499	1.433847594	1.426934258	3	1.443178117	0.994347996
chr1	38497	38554	1.945316894	1.468470056	1.344077216	3	1.585954722	0.994347996
chr1	38846	38903	1.089900947	1.370069375	1.357886723	3	1.272619015	0.994347996
chr1	41031	41090	1.449895634	1.550470623		2	1.500183129	-0.079093537
chr1	43707	43766	1.395039301		1.250863043	2	1.322951172	-0.079093537
chr1	43934	43985	2.21617004		1.440743765	2	1.828456903	-0.079093537
chr1	44103	44159	2.480166144	2.456121334	2.990860932	3	2.642382803	0.994347996
chr1	44488	44544	2.793875799	2.508966144	3.066813221	3	2.789885055	0.994347996
chr1	44697	44756	2.471594842	2.088029898	2.495444867	3	2.351689869	0.994347996
chr1	44941	45000	2.420167029	3.288882651	3.073717975	3	2.927589218	0.994347996
chr1	59254	59312	2.284740456	1.519492631		2	1.902116544	-0.079093537
chr1	59949	60006	1.563036822	1.616071077		2	1.589553949	-0.079093537
chr1	60527	60582	1.753319728	1.3190468		2	1.536183264	-0.079093537
chr1	60674	60730	1.696749134	2.038829558	1.23360116	3	1.656393284	0.994347996
chr1	61996	62055	2.001887488	1.297179982	1.392410491	3	1.563825987	0.994347996
chr1	62223	62280	1.746462686	1.450247707		2	1.598355197	-0.079093537
chr1	67134	67192	1.499609186		1.219791653	2	1.359700419	-0.079093537
chr1	67325	67384	1.719034519	1.271668694	1.247410667	3	1.412704627	0.994347996
chr1	69042	69087	2.528165435	1.772783272	1.604731662	3	1.968560123	0.994347996
chr1	69198	69252	1.993316186	1.413803011	1.416577128	3	1.607898775	0.994347996
chr1	69346	69398	1.797890499	2.027896149	1.661695878	3	1.829160842	0.994347996
chr1	74179	74238		1.763672098	1.684136327	2	1.723904213	-0.079093537
chr1	74322	74381	1.297326457	1.299002217	1.730743414	3	1.442357363	0.994347996
chr1	77614	77670	1.856175353		1.19044645	2	1.523310901	-0.079093537
chr1	81274	81332	1.146471541	1.750916454	1.185267885	3	1.360885293	0.994347996
chr1	81714	81772		1.278957633	1.247410667	2	1.26318415	-0.079093537
chr1	84878	84937	1.569893863	1.905806415	1.245684478	3	1.573794919	0.994347996
chr1	85383	85442	1.672749488	2.060696376	1.775624312	3	1.836356725	0.994347996
chr1	93080	93138	1.338468707		1.846398035	2	1.592433371	-0.079093537
chr1	93423	93472	2.024172873		1.444196142	2	1.734184508	-0.079093537
chr1	93666	93723	2.139028321	1.829272552	2.265861812	3	2.078054228	0.994347996
chr1	106890	106949	2.020744352	1.428380889		2	1.724562621	-0.079093537
chr1	107150	107203	2.043029738	2.038829558	1.551219822	3	1.877693039	0.994347996
chr1	107577	107636	1.496180666	1.255268581		2	1.375724623	-0.079093537
chr1	109359	109417	1.981316363		1.209434522	2	1.595375443	-0.079093537
chr1	109581	109633	2.828161008	2.758612316	2.825146848	3	2.80397339	0.994347996
chr1	111446	111504	2.036172696	1.949540051		2	1.992856374	-0.079093537
chr1	111811	111866	1.983030623	1.322691269		2	1.652860946	-0.079093537
chr1	112001	112060	1.696749134	1.716293993		2	1.706521563	-0.079093537
chr1	112482	112538	2.065315123	1.42473642		2	1.745025772	-0.079093537
chr1	112637	112686	2.42359555	2.401454289	1.418303316	3	2.081117718	0.994347996
chr1	112789	112846	2.111600154	2.022429444		2	2.067014799	-0.079093537
chr1	113089	113144	2.108171634	2.487099326	1.273303492	3	1.956191484	0.994347996
chr1	113520	113579	1.113900593	1.288068808		2	1.2009847	-0.079093537
chr1	113740	113797	1.955602457	2.235630919		2	2.095616688	-0.079093537
chr1	113932	113985	3.138442143	3.698885488	1.963778845	3	2.933702159	0.994347996
chr1	114228	114277	2.680734612	2.915324511		2	2.798029562	-0.079093537
chr1	114425	114473	2.655020706	3.513017536	1.466636591	3	2.544891611	0.994347996
chr1	118398	118457		2.39052088	1.466636591	2	1.928578736	-0.079093537
chr1	118600	118658	1.676178009	2.527188492	2.255504682	3	2.152957061	0.994347996
chr1	118759	118818	1.931602811	2.962702617	2.72675411	3	2.540353179	0.994347996
chr1	119041	119100	2.432166852	4.464224117	2.740563617	3	3.212318195	0.994347996
chr1	119266	119324	3.316725226	5.333430131	3.864312254	3	4.171489204	0.994347996
chr1	119560	119619	2.274454894	3.738974655	2.973599049	3	2.995676199	0.994347996
chr1	127508	127567	1.263041249	1.299002217		2	1.281021733	-0.079093537
chr1	129699	129755	2.068743644	2.157274822		2	2.113009233	-0.079093537
chr1	130007	130061	2.456166498	2.829679474		2	2.642922986	-0.079093537
chr1	130157	130213	2.372167737	1.958651225		2	2.165409481	-0.079093537
chr1	130328	130378	1.643607061	1.291713277		2	1.467660169	-0.079093537
chr1	131163	131222	2.151028144	1.714471758		2	1.932749951	-0.079093537
chr1	131344	131393	2.123599977	1.663449183		2	1.89352458	-0.079093537
chr1	131648	131699	2.101314592	1.36460267		2	1.732958631	-0.079093537
chr1	132548	132605	1.408753384	1.255268581		2	1.332010982	-0.079093537
chr1	132979	133038	1.215041958	2.137230239	1.456279461	3	1.602850552	0.994347996
chr1	139643	139692	1.917888728	1.916739824		2	1.917314276	-0.079093537
chr1	141171	141216	1.453324155	2.355898418	1.544315068	3	1.784512547	0.994347996
chr1	149571	149630	1.22532752	1.867539484		2	1.546433502	-0.079093537
chr1	157220	157279	1.439610072	1.601493198	1.366517665	3	1.469206978	0.994347996
chr1	173464	173523	1.196185093	2.191897283	1.397589056	3	1.595223811	0.994347996
chr1	173917	173973	1.542465697	2.474343682	1.601279285	3	1.872696221	0.994347996
chr1	174183	174242	1.299040718	1.297179982		2	1.29811035	-0.079093537
chr1	174351	174410	1.772176592	2.454299099	1.359612912	3	1.862029534	0.994347996
chr1	174748	174806	1.244184385	1.858428309		2	1.551306347	-0.079093537
chr1	176603	176658		1.699893879	1.473541345	2	1.586717612	-0.079093537
chr1	177542	177598	1.384753739	1.299002217		2	1.341877978	-0.079093537
chr1	181992	182050	1.220184739	2.035185088	2.314195087	3	1.856521638	0.994347996
chr1	189742	189792	1.491037884	2.483454856	1.955147903	3	1.976546881	0.994347996
chr1	189932	189988	2.007030269	3.146748335	2.277945131	3	2.477241245	0.994347996
chr1	190077	190132	1.520180311	1.90762865		2	1.713904481	-0.079093537
chr1	190409	190461	2.209312998	2.754967846		2	2.482140422	-0.079093537
chr1	190562	190606	2.999587049	4.391334724	2.718123168	3	3.369681647	0.994347996
chr1	190830	190874	3.687005476	5.446408691	3.265324885	3	4.132913017	0.994347996
chr1	191162	191206	3.975001225	4.043287871	3.215265422	3	3.744518173	0.994347996
chr1	191466	191521	3.088728591	3.066570002	2.412587825	3	2.855962139	0.994347996
chr1	191693	191737	3.201869778	2.784123603	1.483898475	3	2.489963952	0.994347996
chr1	191840	191884	3.460723101	3.237860076	2.536873388	3	3.078485522	0.994347996
chr1	192001	192045	2.572736206	2.623766938	2.077707278	3	2.424736808	0.994347996
chr1	192237	192296	1.501323447	2.928080155	2.497171055	3	2.308858219	0.994347996
chr1	192821	192879	2.145885363	1.916739824		2	2.031312593	-0.079093537
chr1	193220	193269	2.663592008	2.266608912	2.067350148	3	2.332517023	0.994347996
chr1	193611	193668	2.125314238	1.514025927		2	1.819670082	-0.079093537
chr1	203405	203458	1.208184916	2.140874708	1.882647991	3	1.743902538	0.994347996
chr1	203929	203975	2.121885717	2.088029898	1.570207894	3	1.926707836	0.994347996
chr1	204160	204216	2.812732664	3.556751172	2.635266126	3	3.00158332	0.994347996
chr1	206273	206317	2.934445153	3.256082425	2.640444691	3	2.943657423	0.994347996
chr1	206546	206597	2.751019289	2.87341311	2.581754286	3	2.735395562	0.994347996
chr1	206957	207016	2.701305737	2.758612316	2.868301557	3	2.776073203	0.994347996
chr1	207629	207686	1.398467822	1.324513504	1.440743765	3	1.387908364	0.994347996
chr1	226845	226904	2.946444976		3.261872508	2	3.104158742	-0.079093537
chr1	227155	227214	1.657321145		2.122588176	2	1.88995466	-0.079093537
chr1	227296	227355	1.972745061		2.466099664	2	2.219422363	-0.079093537
chr1	227433	227492	2.651592185	1.772783272	2.611099488	3	2.345158315	0.994347996
chr1	227925	227984	5.387551807	5.856411528	7.737878983	3	6.327280773	0.994347996
chr1	228816	228873	6.174397337	7.429000186	8.193592716	3	7.265663413	0.994347996
chr1	229146	229205	4.82013161	5.391741646	6.781570619	3	5.664481292	0.994347996
chr1	229308	229367	2.279597675	4.015954349	5.794190865	3	4.029914296	0.994347996
chr1	229526	229585	3.006444091	5.812677892	5.523179289	3	4.780767091	0.994347996
chr1	229802	229861	4.413851891	7.141087083	7.10091547	3	6.218618148	0.994347996
chr1	230056	230115	3.777861278	7.049975342	4.896572906	3	5.241469842	0.994347996
chr10	19561	19619	3.272154455	2.22834198	3.49490794	3	2.998468125	0.994347996
chr10	21118	21163	2.269312113	1.803761265	3.998954948	3	2.690676108	0.994347996
chr10	21331	21389		2.301231373	3.389610449	2	2.845420911	-0.079093537
chr10	21496	21554	1.693320613	1.550470623	2.966694295	3	2.070161844	0.994347996
chr10	21737	21796	1.549322738	1.995095922	2.614551865	3	2.052990175	0.994347996
chr10	21969	22028		1.382825019	2.126040553	2	1.754432786	-0.079093537
chr10	22131	22190	2.17674205	2.399632054	3.477646056	3	2.684673387	0.994347996
chr10	23438	23495	1.792747717		1.399315244	2	1.596031481	-0.079093537
chr10	23665	23723	1.789319196	1.377358314	2.051814453	3	1.739497321	0.994347996
chr10	24310	24369	1.254469947		1.889552745	2	1.572011346	-0.079093537
chr10	24555	24614	2.252169508	2.115363421	2.909730079	3	2.425754336	0.994347996
chr10	24941	24999	2.193884654	1.575981911	2.552409083	3	2.107425216	0.994347996
chr10	25195	25254	2.447595196	2.924435685	3.265324885	3	2.879118589	0.994347996
chr10	25368	25422	2.586450289	3.019191897	3.077170352	3	2.894270846	0.994347996
chr10	25565	25619	3.013301133	3.775419351	3.53806265	3	3.442261044	0.994347996
chr10	25775	25834	2.447595196	2.93354686	3.198003538	3	2.859715198	0.994347996
chr10	25936	25992	1.989887665	2.324920426	2.198540465	3	2.171116185	0.994347996
chr10	26370	26429	1.34875427	1.346380322	1.870564673	3	1.521899755	0.994347996
chr10	26833	26892	1.51332327	1.510381457	2.186457146	3	1.736720624	0.994347996
chr10	27045	27104	2.140742581	1.847494901	2.345266478	3	2.111167987	0.994347996
chr10	27319	27378	2.262455071	3.319860644	3.251515378	3	2.944610364	0.994347996
chr10	27488	27542	2.058458082	2.301231373	2.849313485	3	2.40300098	0.994347996
chr10	27843	27902	1.744748426		1.490803229	2	1.617775827	-0.079093537
chr10	30511	30569	1.725891561		1.78770763	2	1.756799596	-0.079093537
chr10	32162	32217	1.173899708		1.237053536	2	1.205476622	-0.079093537
chr10	32453	32509	2.221312821		1.90508844	2	2.063200631	-0.079093537
chr10	32756	32815	1.900746123	1.925850998	2.245147551	3	2.023914891	0.994347996
chr10	34426	34482	1.405324864		1.245684478	2	1.325504671	-0.079093537
chr10	34617	34676	1.259612728		1.692767269	2	1.476189999	-0.079093537
chr10	35268	35323	2.46645206		1.697945834	2	2.082198947	-0.079093537
chr10	35574	35633	1.972745061		1.927528889	2	1.950136975	-0.079093537
chr10	36958	37014	2.123599977	1.519492631	1.29747013	3	1.646854246	0.994347996
chr10	48876	48932	1.209899176	1.271668694	1.281934434	3	1.254500768	0.994347996
chr10	58075	58131	1.485895103	1.597848729	1.520148431	3	1.534630754	0.994347996
chr10	60341	60400	2.223027081	2.640167052	2.806158776	3	2.55645097	0.994347996
chr10	60574	60633		1.590559789	2.440206839	2	2.015383314	-0.079093537
chr10	62224	62280	1.499609186	1.42473642	1.331993897	3	1.418779835	0.994347996
chr10	62643	62698	1.59560777	1.415625246		2	1.505616508	-0.079093537
chr10	62838	62896	1.427610249	2.248386563		2	1.837998406	-0.079093537
chr10	63148	63203	1.288755155	1.333624678		2	1.311189917	-0.079093537
chr10	98485	98544	1.161899885	1.415625246		2	1.288762565	-0.079093537
chr10	105568	105627	1.427610249	1.26620199		2	1.346906119	-0.079093537
chr10	108083	108142	1.180756749	1.510381457		2	1.345569103	-0.079093537
chr10	112406	112463	1.842461269	3.879286737	2.331456971	3	2.684401659	0.994347996
chr10	112651	112709	1.92646003	2.352253949	2.169195263	3	2.14930308	0.994347996
chr10	120875	120922	2.660163487		1.475267533	2	2.06771551	-0.079093537
chr10	134872	134930	2.859017695	3.123059282	3.7831814	3	3.255086126	0.994347996
chr10	135143	135197	2.963587581	3.609595982	4.225085626	3	3.599423063	0.994347996
chr10	135423	135482	3.41443807	3.489328483	3.712407676	3	3.538724743	0.994347996
chr10	135653	135712	2.223027081	2.308520313	3.108241742	3	2.546596379	0.994347996
chr10	135827	135886	1.357325572		1.587469778	2	1.472397675	-0.079093537
chr10	149023	149081	1.434467291	1.647049069	1.268124927	3	1.449880429	0.994347996
chr10	149266	149323	1.269898291	1.763672098		2	1.516785195	-0.079093537
chr10	149700	149758	1.393325041		1.209434522	2	1.301379781	-0.079093537
chr10	158628	158683	1.96931654	1.863895014	1.344077216	3	1.725762923	0.994347996
chr10	178982	179041	1.509894749	1.360958201	1.311279637	3	1.394044195	0.994347996
chr10	179251	179307	1.245898645	1.893050771		2	1.569474708	-0.079093537
chr10	182622	182681	1.149900062	1.902161945	1.26467255	3	1.438911519	0.994347996
chr10	194157	194213	1.405324864	1.492159109	1.262946362	3	1.386810111	0.994347996
chr10	196178	196225	2.289883238	1.359135966	2.431575897	3	2.026865033	0.994347996
chr10	196410	196469	1.360754093	1.834739257	2.000028801	3	1.731840717	0.994347996
chr10	210168	210227	1.381325218	1.707182819		2	1.544254018	-0.079093537
chr10	217900	217959	1.14132876	1.668915887		2	1.405122323	-0.079093537
chr10	220833	220892		2.244742094	1.337172463	2	1.790957278	-0.079093537
chr10	224723	224782	1.300754978	2.031540618		2	1.666147798	-0.079093537
chr10	235670	235728	1.160185624	1.668915887		2	1.414550756	-0.079093537
chr10	237141	237186	1.72246304	1.284424338		2	1.503443689	-0.079093537
chr10	237378	237432	2.17674205	2.064340845	1.730743414	3	1.99060877	0.994347996
chr10	237595	237643	1.564751082		1.183541697	2	1.374146389	-0.079093537
chr10	252712	252771	1.367611134	1.333624678	1.193898827	3	1.298378213	0.994347996
chr10	265142	265201	1.273326812		2.405683071	2	1.839504941	-0.079093537
chr10	265502	265561	2.637878102	2.76407902	5.126155961	3	3.509371028	0.994347996
chr10	265876	265933	2.375596258		3.456931796	2	2.916264027	-0.079093537
chr10	279063	279122	1.412181905	1.535892744	1.628898299	3	1.52565765	0.994347996
chr10	281613	281670	1.228756041	1.461181116	1.314732014	3	1.334889724	0.994347996
chr10	290154	290207	2.214455779	1.411980776	1.433839012	3	1.686758522	0.994347996
chr10	291281	291330	1.92817429		1.390684302	2	1.659429296	-0.079093537
chr10	291663	291722	1.684749311		1.219791653	2	1.452270482	-0.079093537
chr10	292001	292058	3.140156403	3.553106702	2.811337341	3	3.168200149	0.994347996
chr10	292211	292268	2.492165966	1.497625813	1.89473131	3	1.961507696	0.994347996
chr10	292945	293000	2.137314061	1.763672098		2	1.950493079	-0.079093537
chr10	293251	293310	2.039601217	1.780072212		2	1.909836714	-0.079093537
chr10	295550	295600	2.020744352	1.468470056	1.420029505	3	1.636414638	0.994347996
chr10	295728	295785	1.919602988		1.458005649	2	1.688804319	-0.079093537
chr10	295893	295949	2.219598561	2.031540618	1.746279109	3	1.999139429	0.994347996
chr10	299306	299364	1.149900062		2.286576073	2	1.718238067	-0.079093537
chr10	300858	300917		1.426558655	2.105326293	2	1.765942474	-0.079093537
chr10	302178	302237	1.520180311		2.643897068	2	2.08203869	-0.079093537
chr10	313189	313248	1.63675002	1.898517476	1.656517313	3	1.730594936	0.994347996
chr10	331553	331612	1.285326635	2.058874141	1.730743414	3	1.691648063	0.994347996
chr10	338101	338155	1.285326635	1.499448048	1.597826908	3	1.460867197	0.994347996
chr10	338350	338407	2.01045879	1.803761265	1.993124048	3	1.935781367	0.994347996
chr10	355576	355635		1.927673233	1.7773505	2	1.852511866	-0.079093537
chr10	355744	355803	2.260740811	3.851953214	4.100800062	3	3.404498029	0.994347996
chr10	356010	356062	3.21044108	3.1449261	3.683062474	3	3.346143218	0.994347996
chr10	356262	356321	3.615006538	3.263371364	4.406335406	3	3.761571103	0.994347996
chr10	356521	356580	3.015015393	2.813279361	3.550145968	3	3.126146907	0.994347996
chr10	356871	356924	1.827032926	1.676204826	2.041457322	3	1.848231691	0.994347996
chr10	357028	357076	2.277883415	3.57132905	3.263598697	3	3.037603721	0.994347996
chr10	357199	357258	1.314469062		1.570207894	2	1.442338478	-0.079093537
chr10	359691	359750		1.503092518	1.204255957	2	1.353674237	-0.079093537
chr10	359861	359917	1.863032394	3.177726327	1.756636239	3	2.26579832	0.994347996
chr10	360072	360121	2.420167029	3.150392804	1.259493985	3	2.276684606	0.994347996
chr10	360277	360325	2.223027081	3.511195301	1.461458026	3	2.398560136	0.994347996
chr10	361118	361172	2.34302531	2.505321674		2	2.424173492	-0.079093537
chr10	361388	361441	1.633321499	2.268431146		2	1.950876323	-0.079093537
chr10	361575	361634	2.207598738	2.421498872	1.677231574	3	2.102109728	0.994347996
chr10	361757	361816	2.197313175	2.071629785	1.558124575	3	1.942355845	0.994347996
chr10	362064	362123	2.4647378	2.647455991	1.207708334	3	2.106634042	0.994347996
chr10	362309	362366	1.653892624	2.084385428	1.193898827	3	1.64405896	0.994347996
chr10	362640	362694	2.3824533		1.404493809	2	1.893473555	-0.079093537
chr10	362836	362888	2.157885186	2.355898418	1.183541697	3	1.899108433	0.994347996
chr10	366409	366464	1.551036999	1.249801876		2	1.400419437	-0.079093537
chr10	366727	366781	1.725891561	1.705360584		2	1.715626072	-0.079093537
chr10	367213	367272	1.329897405	1.552292858		2	1.441095132	-0.079093537
chr10	374492	374551		1.730871871	1.183541697	2	1.457206784	-0.079093537
chr10	374923	374982		1.339091383	1.475267533	2	1.407179458	-0.079093537
chr10	377034	377093		1.865717249	1.601279285	2	1.733498267	-0.079093537
chr10	399626	399681	2.948159237	4.1599109	1.872290861	3	2.993453666	0.994347996
chr10	400141	400199	2.271026373	3.318038409		2	2.794532391	-0.079093537
chr10	400350	400409	1.273326812	1.317224565		2	1.295275688	-0.079093537
chr10	400718	400773	2.039601217	2.379587471	1.701398211	3	2.040195633	0.994347996
chr10	401006	401065	1.647035582	1.4812257	1.185267885	3	1.437843056	0.994347996
chr10	401817	401862	1.451609895	1.548648388	1.299196318	3	1.433151534	0.994347996
chr10	430128	430186	1.177328228	1.41744748		2	1.297387854	-0.079093537
chr10	437036	437095	1.576750905	1.550470623	1.261220174	3	1.462813901	0.994347996
chr10	437242	437298	1.552751259		1.309553448	2	1.431152354	-0.079093537
chr10	437439	437498	1.801319019	1.678027061	1.580565024	3	1.686637035	0.994347996
chr10	443119	443178	1.696749134	1.729049637		2	1.712899385	-0.079093537
chr10	443338	443396	1.775605113	3.090259055	1.497707982	3	2.121190717	0.994347996
chr10	448122	448181	2.223027081	3.383638863	2.911456267	3	2.83937407	0.994347996
chr10	463355	463414	1.461895457	1.475758995		2	1.468827226	-0.079093537
chr10	464507	464564	2.432166852	1.818339143	1.252589232	3	1.834365076	0.994347996
chr10	465082	465141	1.835604228	1.971406869		2	1.903505548	-0.079093537
chr10	467397	467448	1.789319196	1.411980776		2	1.600649986	-0.079093537
chr10	467964	468023	1.139614499	2.632878112	1.216339276	3	1.662943963	0.994347996
chr10	468382	468427	2.663592008	3.270660303	1.989671671	3	2.641307994	0.994347996
chr10	468707	468764	1.336754447	1.739983045		2	1.538368746	-0.079093537
chr10	483994	484051	1.47389528		1.561576952	2	1.517736116	-0.079093537
chr10	484909	484968	1.105329291	1.703538349	1.539136503	3	1.449334714	0.994347996
chr10	495450	495509	1.158471364	1.37189161	1.23360116	3	1.254654711	0.994347996
chr10	495620	495677		1.63611566	1.19044645	2	1.413281055	-0.079093537
chr10	502044	502103		1.91127312	1.447648519	2	1.679460819	-0.079093537
chr10	502487	502546		1.577804146	1.326815332	2	1.452309739	-0.079093537
chr10	502713	502772	1.911031686	1.947717816		2	1.929374751	-0.079093537
chr10	503016	503074		1.927673233	1.420029505	2	1.673851369	-0.079093537
chr10	504486	504544		1.780072212	1.271577304	2	1.525824758	-0.079093537
chr10	508887	508941	1.63675002	2.578211068	1.639255429	3	1.951405505	0.994347996
chr10	519625	519682	1.80474754	1.41744748	1.209434522	3	1.477209848	0.994347996
chr10	522387	522436	2.173313529	1.883939597		2	2.028626563	-0.079093537
chr10	522684	522740	1.875032217	2.007851566	1.392410491	3	1.758431425	0.994347996
chr10	526802	526859	1.137900239	1.277135399		2	1.207517819	-0.079093537
chr10	548753	548809	1.22361326	1.836561492		2	1.530087376	-0.079093537
chr10	548923	548978	1.437895811	1.69260494		2	1.565250376	-0.079093537
chr10	569631	569686	1.631607238	1.546826153		2	1.589216696	-0.079093537
chr10	577560	577614	1.976173582	1.251624111		2	1.613898846	-0.079093537
chr10	577724	577773	2.091029029	1.789183386		2	1.940106208	-0.079093537
chr10	577909	577968	2.101314592	2.93354686	1.853302789	3	2.296054747	0.994347996
chr10	578225	578283	2.535022477	3.055636593	2.493718678	3	2.694792583	0.994347996
chr10	578455	578514	1.92646003	1.532248275	2.245147551	3	1.901285285	0.994347996
chr10	578824	578876	4.082999631	5.459164335	6.33276164	3	5.291641869	0.994347996
chr10	579047	579106	2.908731247	1.362780436	3.211813045	3	2.494441576	0.994347996
chr10	579265	579323	2.519594133	1.297179982	2.816515906	3	2.211096674	0.994347996
chr10	579667	579726	1.727605822	1.608782138	2.250326117	3	1.862238025	0.994347996
chr10	595118	595177	1.18418527	2.401454289		2	1.79281978	-0.079093537
chr10	596384	596443	1.177328228	1.882117362		2	1.529722795	-0.079093537
chr10	597236	597295	1.563036822	2.197363988	1.338898651	3	1.699766487	0.994347996
chr10	597399	597449	2.255598029	3.112125873	2.305564145	3	2.557762682	0.994347996
chr10	597643	597699	1.617893155	1.31540233		2	1.466647742	-0.079093537
chr10	606499	606558	1.611036113	1.754560924		2	1.682798519	-0.079093537
chr10	607227	607286	1.420753207	2.379587471		2	1.900170339	-0.079093537
chr10	609320	609379		1.493981343	2.148481002	2	1.821231173	-0.079093537
chr10	609741	609800	1.563036822	1.546826153	2.31074271	3	1.806868562	0.994347996
chr10	610051	610110		1.661626948	2.324552217	2	1.993089582	-0.079093537
chr10	621377	621436	1.374468176	1.858428309	1.61681498	3	1.616570489	0.994347996
chr10	621730	621784	1.403610603	1.26620199		2	1.334906296	-0.079093537
chr10	680046	680104	1.103615031	1.574159676		2	1.338887353	-0.079093537
chr10	680786	680845	1.395039301	1.455714412		2	1.425376857	-0.079093537
chr10	681044	681103	1.187613791	1.825628083		2	1.506620937	-0.079093537
chr10	708640	708698	2.809304143	3.423728029	3.374074753	3	3.202368975	0.994347996
chr10	709048	709098	3.966429923	4.546224685	4.744668329	3	4.419107645	0.994347996
chr10	709230	709287	3.361295997	3.613240451	3.941990731	3	3.638842393	0.994347996
chr10	709487	709546	2.142456842	3.392750037	3.696871981	3	3.07735962	0.994347996
chr10	709833	709891	1.110472072	1.463003351	2.305564145	3	1.626346523	0.994347996
chr10	710278	710336	1.962459498		2.78026595	2	2.371362724	-0.079093537
chr10	712164	712219	2.25731229	2.230164215	1.977588352	3	2.155021619	0.994347996
chr10	712659	712718	2.067029384	3.070214472	2.642170879	3	2.593138245	0.994347996
chr10	712930	712989	1.88531778	2.8205683	1.858481354	3	2.188122478	0.994347996
chr10	713182	713241	1.813318842	2.262964442	1.716933907	3	1.931072397	0.994347996
chr10	713407	713463	2.060172342	2.977280495	1.996576424	3	2.344676421	0.994347996
chr10	713770	713819	2.240169686	2.261142207	2.038004946	3	2.179772279	0.994347996
chr10	714342	714401	2.34302531	2.667500574	1.804969514	3	2.2718318	0.994347996
chr10	714499	714554	2.881303081	2.973636026	2.06562396	3	2.640187689	0.994347996
chr10	714668	714720	2.71501982	3.602307042	1.917171759	3	2.744832874	0.994347996
chr10	715036	715095	2.327596967	3.1449261	2.376337868	3	2.616286978	0.994347996
chr10	715398	715456		1.288068808	1.487350852	2	1.38770983	-0.079093537
chr10	716191	716250		1.260735285	1.278482058	2	1.269608671	-0.079093537
chr10	719816	719875	1.247612905	1.463003351	1.480446098	3	1.397020785	0.994347996
chr10	722491	722550	1.67960653	1.603315433	1.604731662	3	1.629217875	0.994347996
chr10	725699	725758	1.280183853		2.143302437	2	1.711743145	-0.079093537
chr10	725898	725957	1.479038061		2.23651661	2	1.857777335	-0.079093537
chr10	726054	726113	1.840747009		2.269314189	2	2.055030599	-0.079093537
chr10	726240	726299	1.59732203		2.328004594	2	1.962663312	-0.079093537
chr10	726455	726512	1.813318842		2.464373476	2	2.138846159	-0.079093537
chr10	726635	726694	1.917888728		2.54550433	2	2.231696529	-0.079093537
chr10	726915	726963	2.226455602	2.239275389	3.534610273	3	2.666780421	0.994347996
chr10	727132	727185	2.252169508	1.687138235	2.811337341	3	2.250215028	0.994347996
chr10	727334	727385	2.637878102	2.073452019	3.175563089	3	2.628964404	0.994347996
chr10	727592	727641	2.454452237	2.058874141	3.149670264	3	2.554332214	0.994347996
chr11	69	120	3.556721684	6.231791903	4.38044258	3	4.722985389	0.994347996
chr11	2877	2934	3.184727174	4.737559342	6.28960693	3	4.737297815	0.994347996
chr11	3060	3119		3.451061551	2.699135096	2	3.075098324	-0.079093537
chr11	6054	6113		1.37189161	2.504075809	2	1.937983709	-0.079093537
chr11	6230	6289	1.228756041	2.625589173	3.995502571	3	2.616615928	0.994347996
chr11	6529	6587	2.970444622	4.192711127	5.027763223	3	4.063639658	0.994347996
chr11	6919	6978	3.112728237	4.139866317	4.851692008	3	4.034762187	0.994347996
chr11	7110	7169	3.133299362	4.890627068	5.433417493	3	4.485781307	0.994347996
chr11	7318	7377	3.174441612	6.348414932	5.982345398	3	5.168400647	0.994347996
chr11	7514	7573	1.127614676	3.354483105	4.107704816	3	2.863267532	0.994347996
chr11	9144	9201	1.568179603	1.924028763	2.6835994	3	2.058602589	0.994347996
chr11	9566	9625	1.835604228	1.763672098	2.524790069	3	2.041355465	0.994347996
chr11	9738	9797	1.955602457	2.206475162	2.761277878	3	2.307785165	0.994347996
chr11	9919	9978	1.396753561	1.63611566	2.309016522	3	1.780628581	0.994347996
chr11	10179	10238	1.336754447	1.554115093	2.143302437	3	1.678057326	0.994347996
chr11	10487	10546		1.736338576	2.255504682	2	1.995921629	-0.079093537
chr11	10688	10747	1.211613437	1.811050204	2.352171231	3	1.791611624	0.994347996
chr11	11041	11100		1.309935625	1.692767269	2	1.501351447	-0.079093537
chr11	15271	15328	1.329897405	1.657982478	2.155385756	3	1.71442188	0.994347996
chr11	15594	15653	1.30589776		1.936159831	2	1.621028795	-0.079093537
chr11	17408	17467	1.861318134	1.933139938	2.882111064	3	2.225523045	0.994347996
chr11	17579	17635	2.46645206	1.426558655	2.267588	3	2.053532905	0.994347996
chr11	17944	18000	1.741319905	1.25891305	2.454016346	3	1.8180831	0.994347996
chr11	20738	20796	1.588750728		1.915445571	2	1.752098149	-0.079093537
chr11	21068	21123	1.269898291		2.362528361	2	1.816213326	-0.079093537
chr11	21391	21450	1.14132876		1.262946362	2	1.202137561	-0.079093537
chr11	21723	21776	1.784176415		1.250863043	2	1.517519729	-0.079093537
chr11	22058	22117		1.411980776	2.283123696	2	1.847552236	-0.079093537
chr11	22280	22336	1.134471718		1.409672375	2	1.272072046	-0.079093537
chr11	22543	22600	2.137314061	2.104430012	2.778539761	3	2.340094611	0.994347996
chr11	22846	22904	2.372167737	2.674789514	2.581754286	3	2.542903846	0.994347996
chr11	23288	23347	1.629892978	1.379180549	1.559850764	3	1.522974764	0.994347996
chr11	27147	27206	1.278469593	1.707182819	1.563303141	3	1.516318517	0.994347996
chr11	29009	29068	1.177328228	1.743627515	1.328541521	3	1.416499088	0.994347996
chr11	29280	29339	1.269898291	1.488514639		2	1.379206465	-0.079093537
chr11	29539	29592	1.436181551	1.42109195		2	1.428636751	-0.079093537
chr11	37617	37675	1.741319905	1.947717816	1.394136679	3	1.694391467	0.994347996
chr11	39567	39625	1.816747363		1.197351204	2	1.507049283	-0.079093537
chr11	45900	45959	1.439610072	1.754560924		2	1.597085498	-0.079093537
chr11	48600	48657	1.312754801	1.820161378		2	1.56645809	-0.079093537
chr11	55201	55259	1.429324509	1.275313164		2	1.352318837	-0.079093537
chr11	56669	56728	1.089900947	1.52678157		2	1.308341259	-0.079093537
chr11	57011	57069	1.089900947	2.086207663		2	1.588054305	-0.079093537
chr11	57358	57413	1.117329114	1.588737555		2	1.353033334	-0.079093537
chr11	58433	58491	1.299040718	1.933139938		2	1.616090328	-0.079093537
chr11	59025	59082	1.539037176	2.436076751		2	1.987556963	-0.079093537
chr11	59233	59292	1.386467999	2.34132054		2	1.863894269	-0.079093537
chr11	71518	71577	1.823604405	1.630648956	1.375148607	3	1.609800656	0.994347996
chr11	81807	81866	1.631607238	1.914917589	1.442469954	3	1.66299826	0.994347996
chr11	89408	89467	1.239041603	1.466647821		2	1.352844712	-0.079093537
chr11	89588	89643	1.38989652	1.3190468		2	1.35447166	-0.079093537
chr11	89852	89911		1.871183953	1.573660271	2	1.722422112	-0.079093537
chr11	90122	90181	1.605893332	1.654338008		2	1.63011567	-0.079093537
chr11	90413	90470	1.960745238	3.438305908	2.03282638	3	2.477292509	0.994347996
chr11	90711	90770	2.137314061	1.517670396	1.464910403	3	1.70663162	0.994347996
chr11	90906	90962	1.612750374	2.195541753	1.563303141	3	1.790531756	0.994347996
chr11	91454	91510	1.381325218	1.435669829	1.511517489	3	1.442837512	0.994347996
chr11	92260	92319	1.259612728		1.202529769	2	1.231071249	-0.079093537
chr11	93035	93086	1.340182968	1.350024792		2	1.34510388	-0.079093537
chr11	95313	95370	1.765319551	1.670738122	1.682410139	3	1.706155937	0.994347996
chr11	113168	113227		1.346380322	2.108778669	2	1.727579496	-0.079093537
chr11	113519	113576		1.885761832	2.573123344	2	2.229442588	-0.079093537
chr11	114048	114107		2.046118497	2.593837605	2	2.319978051	-0.079093537
chr11	114296	114355	1.467038238	2.344965009	3.667526778	3	2.493176675	0.994347996
chr11	114712	114771		2.412387698	2.365980738	2	2.389184218	-0.079093537
chr11	128318	128377	1.218470478	1.275313164		2	1.246891821	-0.079093537
chr11	128708	128766	1.863032394	1.545003919	1.421755693	3	1.609930669	0.994347996
chr11	142041	142099	1.643607061	1.348202557	1.421755693	3	1.471188437	0.994347996
chr11	142425	142469	1.713891738		1.439017577	2	1.576454658	-0.079093537
chr11	144262	144321		1.304468921	2.179552393	2	1.742010657	-0.079093537
chr11	144625	144673	2.187027613	1.652515774	2.010385932	3	1.949976439	0.994347996
chr11	145059	145118	1.321326103	1.975051339	2.005207366	3	1.767194936	0.994347996
chr11	146467	146524	1.912745946	2.893457693	3.448300854	3	2.751501498	0.994347996
chr11	146670	146729		1.69624941	2.307290333	2	2.001769871	-0.079093537
chr11	169619	169678	1.424181728	1.634293425	1.221517841	3	1.426664331	0.994347996
chr11	169844	169897	2.449309456	2.222875276	1.613362604	3	2.095182445	0.994347996
chr11	170042	170096	2.327596967	2.745856672	2.319373652	3	2.464275764	0.994347996
chr11	170245	170301	2.163027967	2.215586336	1.418303316	3	1.932305873	0.994347996
chr11	170758	170815	2.036172696	2.514432848	1.927528889	3	2.159378145	0.994347996
chr11	172696	172748	2.305311581	2.445187925	1.29747013	3	2.015989879	0.994347996
chr11	193799	193858	1.26646977	1.353669261		2	1.310069516	-0.079093537
chr11	193977	194036	1.156757103	1.31175786		2	1.234257482	-0.079093537
chr11	196686	196745	1.312754801	1.719938462		2	1.516346632	-0.079093537
chr11	196855	196911	2.104743113	2.191897283	1.761814805	3	2.019485067	0.994347996
chr11	197146	197205	1.527037353	1.432025359	1.504612736	3	1.487891816	0.994347996
chr11	204193	204248	1.427610249	1.308113391		2	1.36786182	-0.079093537
chr11	213146	213204		1.570515206	1.853302789	2	1.711908998	-0.079093537
chr11	224935	224994	1.211613437		1.421755693	2	1.316684565	-0.079093537
chr11	235102	235159	1.091615208		1.428660447	2	1.260137827	-0.079093537
chr11	239293	239350	1.455038416	1.74180528	1.347529593	3	1.514791096	0.994347996
chr11	241434	241492		1.402869602	1.520148431	2	1.461509016	-0.079093537
chr11	241630	241687	1.165328406	1.459358882		2	1.312343644	-0.079093537
chr11	246321	246380	1.482466582		1.368243853	2	1.425355218	-0.079093537
chr11	246800	246851	2.183599092		1.889552745	2	2.036575918	-0.079093537
chr11	250093	250152		1.401047367	1.199077392	2	1.30006238	-0.079093537
chr11	289576	289635	1.890460561	2.312164782	1.271577304	3	1.824734216	0.994347996
chr11	289759	289818	1.324754624	1.391936193		2	1.358345408	-0.079093537
chr11	296898	296957	1.136185978	1.329980209		2	1.233083094	-0.079093537
chr11	310646	310703	1.249327166	1.304468921		2	1.276898043	-0.079093537
chr11	310939	310997	1.520180311	1.348202557		2	1.434191434	-0.079093537
chr11	311259	311315	1.904174644	1.645226834		2	1.774700739	-0.079093537
chr11	311653	311712	1.293897937	1.264379755		2	1.279138846	-0.079093537
chr11	328626	328685	1.35046853	1.634293425	1.29747013	3	1.427410695	0.994347996
chr11	336463	336522	1.741319905	1.743627515		2	1.74247371	-0.079093537
chr11	336720	336779	1.68132079	1.843850431		2	1.762585611	-0.079093537
chr11	339580	339639	1.521894572	1.386469488		2	1.45418203	-0.079093537
chr11	343043	343100	1.146471541	1.472114525		2	1.309293033	-0.079093537
chr11	343268	343327	1.581893686	2.1718527	1.829136151	3	1.860960846	0.994347996
chr11	343670	343729	1.799604759	1.913095354	1.846398035	3	1.853032716	0.994347996
chr11	354166	354225	1.259612728		1.378600984	2	1.319106856	-0.079093537
chr11	356753	356808	2.147599623	1.995095922	1.825683775	3	1.989459773	0.994347996
chr11	365863	365922	1.340182968	1.707182819		2	1.523682893	-0.079093537
chr11	366086	366145	1.904174644	2.053407436	1.861933731	3	1.939838604	0.994347996
chr11	366360	366413	1.30589776	1.747271985	1.212886899	3	1.422018881	0.994347996
chr11	366549	366608	1.292183676	1.466647821		2	1.379415749	-0.079093537
chr11	368876	368935	1.292183676	1.415625246		2	1.353904461	-0.079093537
chr11	380349	380408	1.725891561	1.42473642		2	1.57531399	-0.079093537
chr11	380732	380781	3.165870309	3.68430761	3.039194207	3	3.296457375	0.994347996
chr11	380898	380955	2.862446216	2.760434551	2.49199249	3	2.704957752	0.994347996
chr11	381335	381385	2.178456311	1.555937328		2	1.867196819	-0.079093537
chr11	382880	382937	3.436723455	3.117592577	2.787170703	3	3.113828912	0.994347996
chr11	383312	383371	2.007030269	1.351847027	1.563303141	3	1.640726812	0.994347996
chr11	387928	387987	1.441324332	1.555937328		2	1.49863083	-0.079093537
chr11	400770	400829	1.263041249	1.406514072		2	1.33477766	-0.079093537
chr11	402743	402799	1.333325926	1.53042604		2	1.431875983	-0.079093537
chr11	448570	448628	1.137900239	1.382825019	1.378600984	3	1.299775414	0.994347996
chr11	449474	449531		1.585093085	1.891278933	2	1.738186009	-0.079093537
chr11	456016	456075	1.173899708	1.342735852		2	1.25831778	-0.079093537
chr11	456342	456401	1.503037707	2.208297397	1.870564673	3	1.860633259	0.994347996
chr11	456738	456797		1.769138803	2.13985006	2	1.954494431	-0.079093537
chr11	474401	474459	1.499609186	1.605137668		2	1.552373427	-0.079093537
chr11	476416	476475	1.172185447	2.477988152	1.285386811	3	1.645186803	0.994347996
chr11	476732	476791	1.151614322	1.300824451		2	1.226219387	-0.079093537
chr11	476914	476972	1.263041249	1.721760697	1.294017753	3	1.426273233	0.994347996
chr11	477296	477352	1.365896874	1.463003351		2	1.414450113	-0.079093537
chr11	505401	505459	1.324754624	1.339091383		2	1.331923003	-0.079093537
chr11	505637	505696	1.125900416	1.716293993		2	1.421097204	-0.079093537
chr11	506668	506716	3.409295288	4.784937447	3.636455387	3	3.943562708	0.994347996
chr11	507039	507098	2.917302549	3.687952079	3.130682191	3	3.245312273	0.994347996
chr11	507301	507356	1.561322561	3.740796889	3.03574183	3	2.779287094	0.994347996
chr11	515068	515119	1.535608655	1.596026494		2	1.565817574	-0.079093537
chr11	515369	515427	1.68132079	2.242919859	1.701398211	3	1.875212953	0.994347996
chr11	515651	515710	2.485308925	2.492566031	2.436754462	3	2.471543139	0.994347996
chr11	515831	515884	2.310454363	3.057458828	3.251515378	3	2.873142856	0.994347996
chr11	516070	516127	2.577878987	3.365416514	3.299848653	3	3.081048051	0.994347996
chr11	516285	516343	1.173899708	2.379587471	2.13985006	3	1.89777908	0.994347996
chr11	519471	519524	2.905302726	2.073452019		2	2.489377373	-0.079093537
chr11	523016	523075	1.441324332	1.362780436		2	1.402052384	-0.079093537
chr11	525220	525272	1.710463217	1.335446913		2	1.522955065	-0.079093537
chr11	526905	526964	1.14132876	1.58691532		2	1.36412204	-0.079093537
chr11	527378	527437	1.396753561	2.182786109	1.214613087	3	1.598050919	0.994347996
chr11	527561	527614	2.21617004	1.781894447	1.511517489	3	1.836527325	0.994347996
chr11	527746	527801	1.708748957	2.006029331	1.335446274	3	1.683408187	0.994347996
chr11	528178	528237	2.013887311	2.261142207	1.796338572	3	2.023789363	0.994347996
chr11	528481	528540	2.229884123	2.492566031	2.124314365	3	2.282254839	0.994347996
chr11	528824	528880	1.833889967	2.461588038	1.449374707	3	1.914950904	0.994347996
chr11	529241	529300	1.864746655	1.783716681	1.630624487	3	1.759695941	0.994347996
chr11	529516	529573	1.230470301	2.470699213		2	1.850584757	-0.079093537
chr11	566385	566439	2.2178843	1.317224565		2	1.767554432	-0.079093537
chr11	582071	582128	1.341897228		2.581754286	2	1.961825757	-0.079093537
chr11	582312	582371	1.357325572		2.031100192	2	1.694212882	-0.079093537
chr11	583251	583310	1.110472072		1.528779373	2	1.319625723	-0.079093537
chr11	597879	597937		2.177319405	1.808421891	2	1.992870648	-0.079093537
chr11	600472	600531	1.549322738	2.279364555	1.319910579	3	1.716199291	0.994347996
chr11	612643	612695	1.909317425	1.512203692	1.42520807	3	1.615576396	0.994347996
chr11	613078	613136	1.701891915	1.280779868	1.625445922	3	1.536039235	0.994347996
chr11	631415	631474	1.396753561	1.25891305	1.987945483	3	1.547870698	0.994347996
chr11	644109	644167	1.300754978		1.689314892	2	1.495034935	-0.079093537
chr11	645995	646054	1.098472249	2.441543455	1.718660095	3	1.752891933	0.994347996
chr11	646316	646375	2.188741873	2.202830692	2.390147376	3	2.260573314	0.994347996
chr11	646490	646544	2.867588997	2.889813224	2.756099313	3	2.837833844	0.994347996
chr11	646678	646735	2.687591654	2.441543455	2.498897244	3	2.542677451	0.994347996
chr11	646936	646985	4.485850829	5.521120319	5.217643945	3	5.074871698	0.994347996
chr11	647927	647986	2.691020175	3.119414812	2.904551513	3	2.9049955	0.994347996
chr11	648253	648312	1.719034519	2.047940732	2.483361548	3	2.0834456	0.994347996
chr11	648584	648641	2.620735498	2.660211635	2.328004594	3	2.536317242	0.994347996
chr11	648917	648976	1.96931654	2.660211635	3.115146496	3	2.581558224	0.994347996
chr11	649108	649163	2.255598029	2.248386563	2.876932499	3	2.460305697	0.994347996
chr11	649298	649351	1.945316894	2.222875276	2.72675411	3	2.298315427	0.994347996
chr11	649468	649527		1.291713277	1.715207718	2	1.503460498	-0.079093537
chr11	653225	653283		1.280779868	1.653064936	2	1.466922402	-0.079093537
chr11	653908	653967	1.22532752	1.503092518	1.922350324	3	1.550256787	0.994347996
chr11	654188	654246	1.849318311	1.949540051	2.24687374	3	2.015244034	0.994347996
chr11	654473	654532		1.335446913	2.02246925	2	1.678958082	-0.079093537
chr11	654716	654775		1.284424338	1.972409787	2	1.628417062	-0.079093537
chr11	654909	654968		1.47393676	1.991397859	2	1.73266731	-0.079093537
chr11	655120	655177	1.780747894	2.968169321	3.225622552	3	2.658179923	0.994347996
chr11	655519	655578	2.247026727	1.893050771	2.24687374	3	2.128983746	0.994347996
chr11	656191	656248		1.889406302	2.32109984	2	2.105253071	-0.079093537
chr11	656383	656441	1.537322915	2.100785542	2.602468547	3	2.080192335	0.994347996
chr11	656569	656628	1.487609363	2.784123603	2.994313309	3	2.422015425	0.994347996
chr11	656751	656810	1.177328228	1.765494333	2.276218942	3	1.739680501	0.994347996
chr11	656999	657057	1.371039655	1.601493198	2.55586146	3	1.842798105	0.994347996
chr11	660138	660197	2.841875091	4.035998932	3.664074401	3	3.513982808	0.994347996
chr11	660771	660830	3.585864111	2.55634425	5.07437031	3	3.738859557	0.994347996
chr11	661010	661069	2.603592893	2.436076751	3.7831814	3	2.940950348	0.994347996
chr11	663246	663305	4.578420891	3.771774882	5.354012827	3	4.568069533	0.994347996
chr11	663731	663790	5.756117796	6.235436372	7.674010013	3	6.55518806	0.994347996
chr11	663958	664009	5.262410797	5.847300354	7.040498877	3	6.050070009	0.994347996
chr11	664605	664664	2.761304852	4.097954916	6.046214369	3	4.301824712	0.994347996
chr11	664889	664942	3.064728945	5.198584754	6.305142626	3	4.856152108	0.994347996
chr11	665094	665153	2.816161185	4.682892297	6.400082987	3	4.63304549	0.994347996
chr11	665279	665338	3.726433465	6.536105119	7.489307856	3	5.917282147	0.994347996
chr11	665514	665573	3.030443737	5.599476417	7.504843551	3	5.378254568	0.994347996
chr11	666095	666141	6.289252785	8.775631726	7.183772512	3	7.416219008	0.994347996
chr12	5818	5869	1.280183853	1.869361718	3.463836549	3	2.204460707	0.994347996
chr12	11354	11398	2.406452946	3.093903525	1.252589232	3	2.250981901	0.994347996
chr12	13785	13829	5.226411328	4.843248962	6.741868287	3	5.603842859	0.994347996
chr12	14056	14114	1.232184562	1.891228536	3.866038442	3	2.32981718	0.994347996
chr12	14258	14317		1.514025927	3.241158248	2	2.377592087	-0.079093537
chr12	14643	14702		1.873006188	2.36425455	2	2.118630369	-0.079093537
chr12	15046	15103	2.521308394	1.971406869	3.009849005	3	2.500854756	0.994347996
chr12	15288	15347	1.732748603	1.79829456	2.407409259	3	1.979484141	0.994347996
chr12	15506	15564	1.988173405	1.991451452	2.098421539	3	2.026015465	0.994347996
chr12	15683	15742	1.655606884		1.711755341	2	1.683681113	-0.079093537
chr12	16631	16690	1.206470655	1.331802443	2.074254902	3	1.537509334	0.994347996
chr12	16853	16911	1.484180843		1.654791125	2	1.569485984	-0.079093537
chr12	17012	17071	1.239041603	1.616071077	1.765267181	3	1.540126621	0.994347996
chr12	17237	17294	1.871603696	2.683900688	2.819968283	3	2.458490889	0.994347996
chr12	17404	17460	1.59732203	2.22834198	2.776813573	3	2.200825861	0.994347996
chr12	18401	18459	2.385881821	2.020607209	2.692230342	3	2.366239791	0.994347996
chr12	18570	18629	2.459595019	2.202830692	2.486813925	3	2.383079879	0.994347996
chr12	18736	18792	2.468166321	2.545410841	3.123777438	3	2.712451533	0.994347996
chr12	19197	19250	2.320739925	2.290297964	3.244610625	3	2.618549505	0.994347996
chr12	19500	19559	1.269898291	1.504914752	1.680683951	3	1.485165665	0.994347996
chr12	19754	19813		1.464825586	1.725564848	2	1.595195217	-0.079093537
chr12	20334	20393	1.460181197	1.610604373	3.01502757	3	2.02860438	0.994347996
chr12	21558	21614	1.825318665		1.490803229	2	1.658060947	-0.079093537
chr12	21781	21840	1.67789227	1.685316001	2.25723087	3	1.873479713	0.994347996
chr12	22085	22142	1.724177301	1.472114525	2.296933203	3	1.83107501	0.994347996
chr12	22357	22416	1.196185093		1.533957938	2	1.365071516	-0.079093537
chr12	23540	23599	1.410467645		2.172647639	2	1.791557642	-0.079093537
chr12	23817	23872	2.319025665	1.483047934	2.003481178	3	1.935184926	0.994347996
chr12	23977	24034	2.934445153	2.723989854	3.016753758	3	2.891729589	0.994347996
chr12	24243	24301	2.435595373	2.17914164	3.282586769	3	2.632441261	0.994347996
chr12	24474	24533	2.264169331	1.25891305	2.543778142	3	2.022286841	0.994347996
chr12	24787	24846	1.835604228	2.377765236	2.728480298	3	2.313949921	0.994347996
chr12	24954	25011	1.475609541		1.495981794	2	1.485795667	-0.079093537
chr12	27086	27145	1.549322738	2.403276524	2.219254726	3	2.057284663	0.994347996
chr12	27404	27461	1.734462863	1.483047934	1.463184214	3	1.560231671	0.994347996
chr12	27620	27679	2.247026727	3.03923648	2.935622904	3	2.740628704	0.994347996
chr12	27895	27953	2.235026904	2.355898418	2.277945131	3	2.289623484	0.994347996
chr12	28222	28277	1.232184562		1.668600632	2	1.450392597	-0.079093537
chr12	29048	29107		1.714471758	2.243421363	2	1.97894656	-0.079093537
chr12	29290	29349	1.662463926	2.44336569	2.115683423	3	2.07383768	0.994347996
chr12	30328	30387	1.461895457	2.082563194	2.181278581	3	1.908579077	0.994347996
chr12	30570	30629	1.746462686	1.862072779	2.322826029	3	1.977120498	0.994347996
chr12	30799	30858	1.665892447	2.468876978	2.355623608	3	2.163464344	0.994347996
chr12	30987	31045	1.902460384	2.775012429	2.576575721	3	2.418016178	0.994347996
chr12	31146	31205	2.13388554	2.264786677	2.326278405	3	2.241650207	0.994347996
chr12	31451	31510		2.315809252	2.013838308	2	2.16482378	-0.079093537
chr12	32943	32999	1.295612197	1.515848161	1.463184214	3	1.424881524	0.994347996
chr12	33158	33216	1.316183322	1.53407051	1.480446098	3	1.443566643	0.994347996
chr12	35467	35525	1.539037176	1.271668694		2	1.405352935	-0.079093537
chr12	35836	35890	2.195598915		1.333720086	2	1.7646595	-0.079093537
chr12	36047	36101	2.373881998	1.379180549	1.49943417	3	1.750832239	0.994347996
chr12	43940	43995		1.284424338	1.214613087	2	1.249518713	-0.079093537
chr12	50990	51048	1.537322915	1.568692971		2	1.553007943	-0.079093537
chr12	51266	51322	1.259612728	1.617893312	1.338898651	3	1.40546823	0.994347996
chr12	54469	54527	1.407039124	1.785538916		2	1.59628902	-0.079093537
chr12	54650	54707	1.559608301	1.463003351		2	1.511305826	-0.079093537
chr12	54973	55032	1.086472426	2.086207663		2	1.586340045	-0.079093537
chr12	80482	80541	1.187613791	2.641989287	1.889552745	3	1.906385274	0.994347996
chr12	80859	80918		1.275313164	1.445922331	2	1.360617747	-0.079093537
chr12	85229	85286	2.401310165	2.332209365	1.911993194	3	2.215170908	0.994347996
chr12	85471	85530	1.948745415	2.530832962	1.716933907	3	2.065504095	0.994347996
chr12	86084	86142	1.242470124	1.581448615		2	1.41195937	-0.079093537
chr12	89654	89710	1.484180843	2.190075049		2	1.837127946	-0.079093537
chr12	90141	90194	1.576750905	1.714471758		2	1.645611331	-0.079093537
chr12	90309	90368	1.170471187	1.484870169		2	1.327670678	-0.079093537
chr12	95694	95745	1.847604051	1.840205961		2	1.843905006	-0.079093537
chr12	96206	96265	1.974459321	1.628826721	1.252589232	3	1.618625091	0.994347996
chr12	99330	99388	1.827032926	1.902161945	1.395862868	3	1.70835258	0.994347996
chr12	99573	99632	1.787604936	1.375536079	1.464910403	3	1.542683806	0.994347996
chr12	99793	99849	1.993316186	2.306698078	1.684136327	3	1.994716864	0.994347996
chr12	104063	104122	1.360754093	1.373713845		2	1.367233969	-0.079093537
chr12	106835	106893	1.76360529	1.955006756	1.559850764	3	1.759487603	0.994347996
chr12	107341	107400	1.532180134	1.490336874	1.250863043	3	1.424460017	0.994347996
chr12	110282	110339	1.701891915	1.370069375		2	1.535980645	-0.079093537
chr12	110511	110566	2.082457727	1.452069942	1.186994073	3	1.573840581	0.994347996
chr12	110748	110807	2.025887134	1.936784407	1.582291213	3	1.848320918	0.994347996
chr12	110952	111011	2.260740811	2.102607777	1.205982146	3	1.856443578	0.994347996
chr12	112778	112837	1.314469062	1.404691837		2	1.359580449	-0.079093537
chr12	123398	123456	1.412181905	1.304468921		2	1.358325413	-0.079093537
chr12	132403	132462	2.139028321	1.625182251	1.257767797	3	1.67399279	0.994347996
chr12	151555	151613	1.888746301	3.08843682	2.958063353	3	2.645082158	0.994347996
chr12	151774	151833	1.156757103	1.504914752	2.302111768	3	1.654594541	0.994347996
chr12	152883	152942		1.42109195	1.661695878	2	1.541393914	-0.079093537
chr12	158889	158948		2.015140505	1.413124751	2	1.714132628	-0.079093537
chr12	159054	159112	1.360754093	2.078918724	1.642707806	3	1.694126874	0.994347996
chr12	159482	159540		2.580033302	1.685862516	2	2.132947909	-0.079093537
chr12	163467	163519	1.777319374	2.60190012	1.459731838	3	1.946317111	0.994347996
chr12	170945	171004		2.241097624	1.571934082	2	1.906515853	-0.079093537
chr12	171101	171160		3.358127575	2.06562396	2	2.711875767	-0.079093537
chr12	171351	171410	1.117329114	2.518077318	1.944790773	3	1.860065735	0.994347996
chr12	171547	171592	2.619021237	2.204652927	1.559850764	3	2.127841643	0.994347996
chr12	173908	173962	1.283612374	2.137230239	1.345803404	3	1.588882006	0.994347996
chr12	197242	197301	2.283026196	2.71487868		2	2.498952438	-0.079093537
chr12	207688	207747		1.399225132	1.186994073	2	1.293109603	-0.079093537
chr12	223092	223151		1.288068808	1.30782726	2	1.297948034	-0.079093537
chr12	223280	223339		1.650693539	1.514969866	2	1.582831702	-0.079093537
chr12	239497	239554	1.43103877	1.528603805		2	1.479821287	-0.079093537
chr12	243009	243062	2.442452414	1.326335739	1.432112824	3	1.733633659	0.994347996
chr12	249583	249642	1.437895811	2.177319405	2.856218239	3	2.157144485	0.994347996
chr12	250036	250094		2.160919291	2.212349972	2	2.186634632	-0.079093537
chr12	250220	250278	2.101314592	2.787768073	3.075444163	3	2.654842276	0.994347996
chr12	250385	250444	2.349882352	3.529417649	3.879847949	3	3.253049317	0.994347996
chr12	250569	250627	2.428738331	3.135814926	3.165205959	3	2.909919739	0.994347996
chr12	250798	250857	1.506466228	2.459765804	2.890742006	3	2.285658013	0.994347996
chr12	251560	251617	1.496180666	1.74180528		2	1.618992973	-0.079093537
chr12	251767	251826	2.142456842	2.12265236	1.192172638	3	1.819093947	0.994347996
chr12	252114	252172	2.173313529	2.170030466	1.202529769	3	1.848624588	0.994347996
chr12	252300	252359	2.336168269	2.76772349	1.680683951	3	2.261525236	0.994347996
chr12	252613	252670	1.573322384	2.091674368		2	1.832498376	-0.079093537
chr12	252800	252848	1.652178363	2.459765804		2	2.055972083	-0.079093537
chr12	274787	274846	1.209899176		1.445922331	2	1.327910753	-0.079093537
chr12	279736	279795	1.400182082	1.532248275	1.330267709	3	1.420899355	0.994347996
chr12	288241	288299	1.686463572	1.275313164	1.903362252	3	1.621712996	0.994347996
chr12	288436	288494	2.329311227	1.625182251	2.460921099	3	2.138471526	0.994347996
chr12	288977	289036		1.521314866	1.879195614	2	1.70025524	-0.079093537
chr12	289474	289531	1.400182082	1.512203692	2.136397683	3	1.682927819	0.994347996
chr12	290193	290252		1.297179982	1.540862692	2	1.419021337	-0.079093537
chr12	290645	290704	2.140742581	3.407327915	3.567407852	3	3.038492783	0.994347996
chr12	290828	290885	1.674463749	2.268431146	2.407409259	3	2.116768051	0.994347996
chr12	291182	291241	1.84417553	2.182786109	2.586932851	3	2.204631497	0.994347996
chr12	308005	308063	1.285326635		1.183541697	2	1.234434166	-0.079093537
chr12	310910	310969	1.456752676	1.402869602	1.64961256	3	1.503078279	0.994347996
chr12	313239	313297	1.563036822	1.399225132	1.715207718	3	1.559156557	0.994347996
chr12	319002	319060	1.167042666	1.561404032	1.520148431	3	1.416198376	0.994347996
chr12	324197	324251	2.231598383	2.379587471	2.388421187	3	2.333202347	0.994347996
chr12	324553	324612	1.629892978	1.572337441	1.699672023	3	1.633967481	0.994347996
chr12	324766	324822	1.254469947	1.461181116	1.615088792	3	1.443579952	0.994347996
chr12	330060	330118	1.626464457	1.42473642		2	1.525600438	-0.079093537
chr12	330540	330592	1.854461092	1.738160811	1.356160535	3	1.649594146	0.994347996
chr12	345515	345574	1.388182259		1.887826556	2	1.638004408	-0.079093537
chr12	350298	350357	1.319611843	1.617893312		2	1.468752577	-0.079093537
chr12	350600	350655	1.827032926	1.85478384		2	1.840908383	-0.079093537
chr12	350903	350962	1.329897405	1.535892744		2	1.432895075	-0.079093537
chr12	375212	375271	1.571608124	1.268024224		2	1.419816174	-0.079093537
chr12	382067	382113	1.815033103	1.668915887		2	1.741974495	-0.079093537
chr12	389681	389740	1.989887665	1.68896047	1.799790949	3	1.826213028	0.994347996
chr12	391499	391558	1.158471364	2.257497737	1.373422419	3	1.59646384	0.994347996
chr12	405063	405122	1.316183322	2.140874708		2	1.728529015	-0.079093537
chr12	405222	405280	1.539037176	1.42109195		2	1.480064563	-0.079093537
chr12	405505	405556	1.530465874	2.221053041	1.444196142	3	1.731905019	0.994347996
chr12	409510	409567	1.191042312	2.153630352		2	1.672336332	-0.079093537
chr12	410931	410982	2.048172519	1.880295127	1.561576952	3	1.830014866	0.994347996
chr12	411306	411363	1.108757812	1.85113937	1.195625015	3	1.385174066	0.994347996
chr12	411527	411586	1.873317957	2.17914164	2.038004946	3	2.030154847	0.994347996
chr12	411702	411759	1.892174821	1.852961605	1.335446274	3	1.693527567	0.994347996
chr12	411899	411956	1.736177124	1.836561492		2	1.786369308	-0.079093537
chr12	418799	418857	1.194470833	1.4812257		2	1.337848266	-0.079093537
chr12	419412	419470	1.244184385	1.643404599		2	1.443794492	-0.079093537
chr12	422418	422475	1.539037176	1.541359449		2	1.540198312	-0.079093537
chr12	425606	425665	1.091615208	1.617893312	2.019016873	3	1.576175131	0.994347996
chr12	438241	438300	1.194470833	1.264379755	1.88437418	3	1.447741589	0.994347996
chr12	438395	438454		1.922206529	2.234790421	2	2.078498475	-0.079093537
chr12	438598	438657	1.10190077	1.524959335	1.584017401	3	1.403625836	0.994347996
chr12	439174	439231	1.321326103		2.314195087	2	1.817760595	-0.079093537
chr12	439462	439521	1.437895811	1.661626948	2.66288514	3	1.920802633	0.994347996
chr12	440906	440962	1.806461801		1.285386811	2	1.545924306	-0.079093537
chr12	443747	443806	1.446467114	1.896695241	1.701398211	3	1.681520189	0.994347996
chr12	446305	446364	2.317311404	2.186430579	1.756636239	3	2.086792741	0.994347996
chr12	450275	450333	1.161899885	2.631055878	1.252589232	3	1.681848331	0.994347996
chr12	450814	450873		1.85113937	1.696219646	2	1.773679508	-0.079093537
chr12	451118	451177		2.168208231	2.628361372	2	2.398284801	-0.079093537
chr12	459765	459824	4.770418058	8.79203184	9.990554821	3	7.851001573	0.994347996
chr12	459944	460003	4.418994673	7.523756398	8.2850807	3	6.74261059	0.994347996
chr12	460136	460195	4.214997683	5.067383846	6.671094563	3	5.317825364	0.994347996
chr12	460534	460588	5.243553932	6.627216861	8.317878279	3	6.729549691	0.994347996
chr12	489451	489499	3.520722215	6.116991108	7.525557812	3	5.721090379	0.994347996
chr12	492198	492257	1.569893863	1.4812257		2	1.525559781	-0.079093537
chr12	507116	507175	1.719034519	1.922206529		2	1.820620524	-0.079093537
chr12	509360	509419	2.180170571	1.918562059	2.055266829	3	2.051333153	0.994347996
chr12	511226	511280	1.881889259	1.466647821		2	1.67426854	-0.079093537
chr12	511441	511499	1.806461801	2.206475162	1.735921979	3	1.916286314	0.994347996
chr12	511647	511704	1.76189103	2.23198645	1.430386635	3	1.808088038	0.994347996
chr12	511848	511907	1.600750551	1.41744748	1.178363131	3	1.398853721	0.994347996
chr12	513804	513863	1.533894395	2.395987584	2.198540465	3	2.042807481	0.994347996
chr12	515670	515722	2.197313175	1.650693539	1.237053536	3	1.695020083	0.994347996
chr12	520907	520966	1.655606884	1.606959903	2.015564497	3	1.759377095	0.994347996
chr12	521107	521166	1.528751613		2.069076337	2	1.798913975	-0.079093537
chr12	521673	521732	2.106457373	1.760027629	2.593837605	3	2.153440869	0.994347996
chr12	521862	521920	2.067029384		1.965505034	2	2.016267209	-0.079093537
chr12	530034	530093	1.491037884	1.596026494		2	1.543532189	-0.079093537
chr12	532953	533012	1.105329291	1.767316568		2	1.436322929	-0.079093537
chr12	544553	544608	1.443038593	1.351847027		2	1.39744281	-0.079093537
chr12	553014	553065	1.701891915	1.36460267	1.342351028	3	1.469615204	0.994347996
chr12	553338	553397	1.288755155	1.539537214		2	1.414146185	-0.079093537
chr12	555341	555400	2.2178843	2.084385428	1.73419579	3	2.012155173	0.994347996
chr12	555580	555638	1.998458967	1.539537214	1.259493985	3	1.599163389	0.994347996
chr12	557374	557433	1.297326457	2.182786109	1.275029681	3	1.585047416	0.994347996
chr12	557545	557602	1.353897051	1.302646686		2	1.328271869	-0.079093537
chr12	567175	567233	2.235026904	2.853368527	1.406219998	3	2.16487181	0.994347996
chr12	567376	567431	2.608735675	2.66203387	1.72383866	3	2.331536068	0.994347996
chr12	567641	567699	1.868175176	2.162741526	1.23360116	3	1.754839287	0.994347996
chr12	572705	572764	1.122471895	1.707182819		2	1.414827357	-0.079093537
chr12	575777	575836	1.854461092	1.807405734		2	1.830933413	-0.079093537
chr12	576099	576151	1.743034165	2.328564896	1.326815332	3	1.799471464	0.994347996
chr12	583356	583415	1.360754093	2.17914164	1.209434522	3	1.583110085	0.994347996
chr12	601367	601425	1.76189103	2.49985497	1.687588704	3	1.983111568	0.994347996
chr12	601947	602006	1.343611489	1.379180549		2	1.361396019	-0.079093537
chr12	606279	606331	1.715605999	2.490743796	1.962052657	3	2.05613415	0.994347996
chr12	610351	610408	2.082457727	1.47393676	1.589195966	3	1.715196818	0.994347996
chr12	610522	610581	1.787604936	1.381002784	1.525326996	3	1.564644905	0.994347996
chr12	610819	610876	2.805875622	2.027896149	1.996576424	3	2.276782732	0.994347996
chr12	611210	611262	2.87787456	2.004207096	2.069076337	3	2.317052664	0.994347996
chr12	611443	611500	1.933317071	1.36460267	1.221517841	3	1.506479194	0.994347996
chr12	612974	613033		1.251624111	1.186994073	2	1.219309092	-0.079093537
chr12	613206	613261	1.955602457	2.518077318	1.791160007	3	2.088279927	0.994347996
chr12	613597	613656	1.237327343	1.710827288	1.388958114	3	1.445704248	0.994347996
chr12	613786	613845	1.68132079	1.993273687	2.141576249	3	1.938723575	0.994347996
chr12	646606	646656	2.058458082	1.495803578	1.401041433	3	1.651767697	0.994347996
chr12	646788	646846	1.88531778	2.397809819	1.76699337	3	2.01670699	0.994347996
chr12	647353	647397	2.240169686	1.634293425		2	1.937231555	-0.079093537
chr12	647578	647637	2.17502779	1.738160811	1.53223175	3	1.815140117	0.994347996
chr12	662123	662182	1.088186687	1.442958768		2	1.265572727	-0.079093537
chr12	663585	663643	2.310454363	2.330387131	1.35098197	3	1.997274488	0.994347996
chr12	663985	664044	2.454452237	2.22834198	1.597826908	3	2.093540375	0.994347996
chr12	689472	689530	1.434467291	1.359135966	1.330267709	3	1.374623655	0.994347996
chr12	714083	714142	1.619607415	1.676204826		2	1.647906121	-0.079093537
chr12	722808	722867	1.129328937		1.420029505	2	1.274679221	-0.079093537
chr12	726843	726898	2.127028498	1.663449183	1.666874443	3	1.819117375	0.994347996
chr12	727043	727102	1.727605822	1.528603805	1.815326644	3	1.69051209	0.994347996
chr12	732897	732955	1.51503753	2.875235345	2.295207015	3	2.228493297	0.994347996
chr12	735804	735857	1.88531778	2.000562626		2	1.942940203	-0.079093537
chr12	735968	736024	2.096171811	1.554115093	1.261220174	3	1.637169026	0.994347996
chr12	736151	736210	2.706448518	2.33767607	1.722112472	3	2.255412353	0.994347996
chr12	736781	736838	2.615592716	1.257090815		2	1.936341766	-0.079093537
chr12	737111	737170	2.613878456	1.678027061		2	2.145952759	-0.079093537
chr12	738927	738986	1.257898468	1.521314866		2	1.389606667	-0.079093537
chr12	739687	739746	1.158471364	1.382825019		2	1.270648191	-0.079093537
chr12	739881	739940	1.221898999	1.550470623		2	1.386184811	-0.079093537
chr12	745375	745434		1.322691269	1.344077216	2	1.333384243	-0.079093537
chr12	745632	745690	1.857889613	2.6583894	2.642170879	3	2.386149964	0.994347996
chr12	745889	745948	2.627592539	3.290704886	3.204908292	3	3.041068572	0.994347996
chr12	746054	746113	2.593307331	4.117999499	3.398241391	3	3.369849407	0.994347996
chr12	746221	746279	1.772176592	2.262964442	2.010385932	3	2.015175655	0.994347996
chr12	746483	746542	1.386467999	2.802345952	2.422944955	3	2.203919635	0.994347996
chr12	746687	746746		2.137230239	2.113957234	2	2.125593736	-0.079093537
chr12	746974	747033		1.461181116	1.459731838	2	1.460456477	-0.079093537
chr12	747891	747950	2.471594842	4.49155764	2.987408556	3	3.316853679	0.994347996
chr12	748328	748387	3.29272558	5.657787931	3.712407676	3	4.220973729	0.994347996
chr12	748555	748614	2.348168092	4.70658135	2.685325589	3	3.246691677	0.994347996
chr12	748814	748873	1.592179249	4.495202109	2.754373124	3	2.947251494	0.994347996
chr12	750503	750562	1.220184739	1.678027061		2	1.4491059	-0.079093537
chr12	758003	758062	1.112186333	1.79465009	1.84121947	3	1.582685298	0.994347996
chr12	758390	758449	1.828747186	1.26255752	1.387231926	3	1.492845544	0.994347996
chr12	760894	760948	1.979602102	2.002384861		2	1.990993482	-0.079093537
chr12	761368	761427	1.134471718	1.386469488	1.380327172	3	1.300422793	0.994347996
chr12	764525	764582	1.487609363	2.467054743	2.098421539	3	2.017695215	0.994347996
chr12	765315	765372	1.163614145	1.603315433		2	1.383464789	-0.079093537
chr12	783362	783421	1.437895811	1.260735285	2.145028625	3	1.614553241	0.994347996
chr12	783867	783926	2.895017164	2.38687641	3.36717	3	2.883021191	0.994347996
chr12	784181	784240	2.824732487		3.634729199	2	3.229730843	-0.079093537
chr12	785825	785882	1.10190077	1.563226267		2	1.332563519	-0.079093537
chr12	803001	803053	2.360167915	1.973229104		2	2.166698509	-0.079093537
chr12	803289	803344	2.003601748	2.299409138		2	2.151505443	-0.079093537
chr12	803523	803581	1.425895989	2.018784975		2	1.722340482	-0.079093537
chr12	803922	803974	2.814446924	3.649685148		2	3.232066036	-0.079093537
chr12	804323	804377	2.180170571	3.030125306		2	2.605147938	-0.079093537
chr12	804620	804670	2.183599092	2.476165917		2	2.329882504	-0.079093537
chr12	804780	804839	2.000173227	1.883939597		2	1.942056412	-0.079093537
chr12	804945	805003	1.089900947	1.273490929		2	1.181695938	-0.079093537
chr12	806408	806464	2.385881821	1.384647254	1.388958114	3	1.719829063	0.994347996
chr12	807508	807567	1.724177301		1.924076512	2	1.824126907	-0.079093537
chr12	816185	816244	2.001887488	1.36460267	2.077707278	3	1.814732479	0.994347996
chr12	816344	816403	2.745876508	2.437898986	3.337824797	3	2.84053343	0.994347996
chr12	816714	816773	1.92988855	1.820161378	2.048362076	3	1.932804001	0.994347996
chr12	817161	817217	1.287040895		2.050088264	2	1.66856458	-0.079093537
chr12	824098	824154	1.314469062	1.322691269		2	1.318580165	-0.079093537
chr12	840555	840613	1.55617978		1.754910051	2	1.655544916	-0.079093537
chr12	847974	848033	1.489323624		1.271577304	2	1.380450464	-0.079093537
chr12	848159	848218	1.857889613		1.735921979	2	1.796905796	-0.079093537
chr12	848365	848417	1.852746832	2.177319405	2.13985006	3	2.056638766	0.994347996
chr12	850664	850723	1.729320082		2.271040377	2	2.00018023	-0.079093537
chr12	858782	858840	1.336754447		1.451100896	2	1.393927671	-0.079093537
chr12	870847	870904	1.784176415		1.252589232	2	1.518382824	-0.079093537
chr12	871210	871265	1.698463394	1.85478384		2	1.776623617	-0.079093537
chr12	872104	872162	2.005316009	1.309935625		2	1.657625817	-0.079093537
chr12	874496	874553	2.113314415	1.74544975	2.01211212	3	1.956958762	0.994347996
chr12	874808	874867	1.801319019	2.414209933	2.365980738	3	2.193836563	0.994347996
chr12	875924	875983	2.190456134	1.537714979	1.597826908	3	1.775332674	0.994347996
chr12	876486	876537	2.38416756	1.896695241		2	2.140431401	-0.079093537
chr12	878426	878479	1.51503753	2.031540618	1.839493282	3	1.795357143	0.994347996
chr12	878880	878936	2.279597675	1.444781003	1.801517137	3	1.841965272	0.994347996
chr12	880119	880177	1.559608301	1.601493198	2.027647815	3	1.729583105	0.994347996
chr12	880394	880452	1.657321145	1.606959903	1.363065288	3	1.542448779	0.994347996
chr12	883170	883229	1.832175707	2.385054176	2.072528713	3	2.096586199	0.994347996
chr12	883390	883449	1.959030978	1.441136533	1.856755166	3	1.752307559	0.994347996
chr12	883618	883675	2.031029915	2.084385428	1.737648167	3	1.95102117	0.994347996
chr12	883820	883879	1.605893332	1.958651225	1.651338748	3	1.738627768	0.994347996
chr12	884114	884169	1.713891738	1.335446913	1.594374531	3	1.547904394	0.994347996
chr12	885537	885595	1.736177124	1.333624678	1.829136151	3	1.632979318	0.994347996
chr12	885705	885764		1.320869034	1.974135975	2	1.647502505	-0.079093537
chr12	885966	886025	1.544179957	1.842028196	2.243421363	3	1.876543172	0.994347996
chr12	886916	886974	1.449895634	1.588737555	1.951695527	3	1.663442905	0.994347996
chr12	888646	888705		1.452069942	1.444196142	2	1.448133042	-0.079093537
chr12	889504	889563	1.443038593	1.53042604		2	1.486732316	-0.079093537
chr12	907783	907840	2.169885009	2.749501142	2.157111944	3	2.358832698	0.994347996
chr12	908044	908103	1.96760228	1.685316001	1.684136327	3	1.779018202	0.994347996
chr12	908243	908299	1.729320082		1.390684302	2	1.560002192	-0.079093537
chr12	913873	913928	1.864746655	1.295357747	1.25431542	3	1.471473274	0.994347996
chr12	920121	920180	1.604179072		1.183541697	2	1.393860384	-0.079093537
chr12	920613	920672	2.25731229	1.388291723	1.290565376	3	1.645389796	0.994347996
chr12	921227	921286	2.901874206	1.849317135	2.345266478	3	2.36548594	0.994347996
chr12	923036	923087	1.857889613		1.347529593	2	1.602709603	-0.079093537
chr12	947107	947166		1.563226267	2.03282638	2	1.798026324	-0.079093537
chr12	951429	951488	1.72246304	1.257090815	1.181815508	3	1.387123121	0.994347996
chr12	952004	952063	1.815033103		1.181815508	2	1.498424305	-0.079093537
chr12	952233	952292	2.087600509		1.571934082	2	1.829767296	-0.079093537
chr12	952469	952528	1.779033634	1.37189161	1.654791125	3	1.601905456	0.994347996
chr12	952770	952828	1.581893686	1.659804713	1.461458026	3	1.567718808	0.994347996
chr12	952945	953002	1.434467291		1.319910579	2	1.377188935	-0.079093537
chr12	954675	954734	2.790447279		1.673779197	2	2.232113238	-0.079093537
chr12	955066	955125	1.292183676	1.306291156	1.319910579	3	1.30612847	0.994347996
chr12	955455	955508	1.818461624		1.245684478	2	1.532073051	-0.079093537
chr12	955646	955705	1.564751082	1.340913618		2	1.45283235	-0.079093537
chr12	969964	970022	1.321326103	1.537714979	1.205982146	3	1.355007743	0.994347996
chr12	970663	970722		1.278957633	1.416577128	2	1.347767381	-0.079093537
chr12	970950	971009		1.455714412	1.623719734	2	1.539717073	-0.079093537
chr12	971260	971319	1.168756926	1.249801876	1.275029681	3	1.231196161	0.994347996
chr12	973710	973769		1.53042604	1.407946186	2	1.469186113	-0.079093537
chr12	973920	973979	1.18418527		1.316458202	2	1.250321736	-0.079093537
chr12	974114	974173	1.086472426		1.423481882	2	1.254977154	-0.079093537
chr12	989621	989679	1.089900947		1.188720262	2	1.139310604	-0.079093537
chr12	991925	991983	1.503037707		1.309553448	2	1.406295578	-0.079093537
chr12	997559	997618	1.197899353	1.568692971		2	1.383296162	-0.079093537
chr12	1012416	1012470	1.777319374	1.827450317		2	1.802384845	-0.079093537
chr12	1012859	1012911	2.168170748	1.528603805	1.223244029	3	1.640006194	0.994347996
chr12	1013191	1013243	2.313882883	1.74544975		2	2.029666317	-0.079093537
chr12	1024379	1024438	2.200741696	2.44336569	3.137586945	3	2.59389811	0.994347996
chr12	1059674	1059733		1.419269715	2.381516434	2	1.900393074	-0.079093537
chr12	1059906	1059964	1.209899176	1.723582932	3.232527306	3	2.055336471	0.994347996
chr12	1060214	1060268	4.984700609	3.565862346	5.559429245	3	4.703330733	0.994347996
chr12	1061741	1061800	3.512150913	2.576388833	4.580680432	3	3.556406726	0.994347996
chr12	1062051	1062110	2.559022123	3.540351058	4.825799183	3	3.641724121	0.994347996
chr12	1062427	1062480	4.340138694	3.338082992	4.418418724	3	4.03221347	0.994347996
chr12	1064397	1064456	3.270440195	4.876049189	5.687167185	3	4.611218856	0.994347996
chr12	1064662	1064714	6.477821431	6.512416067	7.054308384	3	6.681515294	0.994347996
chr12	1064996	1065042	2.763019112	4.86876025	2.450563969	3	3.36078111	0.994347996
chr12	1071617	1071675	1.112186333	2.020607209	2.01211212	3	1.714968554	0.994347996
chr13	10570	10629	2.229884123	2.738567733	3.928181224	3	2.96554436	0.994347996
chr13	10824	10883	2.123599977	2.033362853	2.685325589	3	2.280762806	0.994347996
chr13	22716	22774	1.794461978	1.874828423		2	1.8346452	-0.079093537
chr13	23226	23278	1.552751259	1.68896047		2	1.620855865	-0.079093537
chr13	33042	33101		1.570515206	1.238779725	2	1.404647466	-0.079093537
chr13	33448	33507	1.509894749	1.852961605	1.323362955	3	1.562073103	0.994347996
chr13	39386	39445		1.277135399	1.242232102	2	1.25968375	-0.079093537
chr13	44332	44386	1.569893863	1.739983045		2	1.654938454	-0.079093537
chr13	52111	52168		1.754560924	1.337172463	2	1.545866693	-0.079093537
chr13	52510	52569		1.585093085	1.19044645	2	1.387769767	-0.079093537
chr13	52792	52851		1.53407051	1.494255605	2	1.514163057	-0.079093537
chr13	53687	53746	1.326468884		1.359612912	2	1.343040898	-0.079093537
chr13	68760	68813	2.58987881	1.747271985	1.23360116	3	1.856917318	0.994347996
chr13	69034	69090	2.42530981	2.106252246	1.949969338	3	2.160510465	0.994347996
chr13	70575	70634	1.51503753	1.52678157	1.178363131	3	1.406727411	0.994347996
chr13	70888	70946	2.937873674	2.756790081	2.730206487	3	2.808290081	0.994347996
chr13	71140	71199	2.949873497	3.121237047	2.880384876	3	2.983831807	0.994347996
chr13	71407	71465	2.872731779	3.463817195	3.218717799	3	3.185088924	0.994347996
chr13	71596	71655	2.704734258	3.651507383	3.272229639	3	3.209490426	0.994347996
chr13	71795	71853	2.128742759	2.086207663	1.827409963	3	2.014120128	0.994347996
chr13	72104	72161	2.605307154	3.830086396	3.286039146	3	3.240477565	0.994347996
chr13	72362	72414	2.115028675	2.408743228	2.359075985	3	2.294282629	0.994347996
chr13	72793	72852	1.602464811	1.818339143	1.428660447	3	1.616488134	0.994347996
chr13	73555	73613	1.271612551	1.528603805		2	1.400108178	-0.079093537
chr13	91638	91697	1.749891207	1.483047934	1.48907704	3	1.574005394	0.994347996
chr13	96103	96162	1.259612728	1.308113391		2	1.283863059	-0.079093537
chr13	100209	100268	1.086472426	1.568692971	1.590922155	3	1.415362518	0.994347996
chr13	100490	100548	2.068743644	1.900339711	1.464910403	3	1.811331252	0.994347996
chr13	100910	100962	2.881303081	3.219637728	2.157111944	3	2.752684251	0.994347996
chr13	101075	101132		2.372298532	1.473541345	2	1.922919938	-0.079093537
chr13	101422	101474	2.620735498	2.018784975	1.943064585	3	2.194195019	0.994347996
chr13	101617	101676	1.573322384	1.805583499	1.651338748	3	1.676748211	0.994347996
chr13	102903	102959	1.67789227	1.302646686		2	1.490269478	-0.079093537
chr13	105510	105568	1.413896166	1.326335739		2	1.370115952	-0.079093537
chr13	105834	105893	1.429324509	2.186430579	1.413124751	3	1.67629328	0.994347996
chr13	129154	129211	1.173899708	1.568692971		2	1.37129634	-0.079093537
chr13	140639	140698		2.379587471	1.186994073	2	1.783290772	-0.079093537
chr13	144140	144199	1.218470478	1.289891042		2	1.25418076	-0.079093537
chr13	149605	149661	1.777319374	2.372298532	1.313005825	3	1.820874577	0.994347996
chr13	152464	152523	1.139614499	1.288068808		2	1.213841653	-0.079093537
chr13	156085	156144	1.247612905	1.687138235		2	1.46737557	-0.079093537
chr13	156847	156906	1.30761202	1.428380889		2	1.367996455	-0.079093537
chr13	157546	157605	1.275041072	1.74544975		2	1.510245411	-0.079093537
chr13	161387	161446	1.324754624	1.951362286		2	1.638058455	-0.079093537
chr13	162439	162492	1.239041603	1.306291156		2	1.27266638	-0.079093537
chr13	162621	162665	2.785304497	1.386469488	1.570207894	3	1.91399396	0.994347996
chr13	167152	167203		2.479810387	1.413124751	2	1.946467569	-0.079093537
chr13	180272	180331		2.716700915	1.903362252	2	2.310031583	-0.079093537
chr13	180471	180527	1.292183676	3.636929504	2.876932499	3	2.602015227	0.994347996
chr13	180745	180804		2.383231941	1.784255253	2	2.083743597	-0.079093537
chr13	192292	192349	1.367611134		1.699672023	2	1.533641579	-0.079093537
chr13	192773	192832		1.479403465	1.464910403	2	1.472156934	-0.079093537
chr13	192969	193025	1.863032394	1.495803578	2.23651661	3	1.865117527	0.994347996
chr13	212542	212592	1.576750905	2.040651793		2	1.808701349	-0.079093537
chr13	221704	221763	1.521894572	1.439314298	1.399315244	3	1.453508038	0.994347996
chr13	222200	222246	1.444752853	1.268024224	1.357886723	3	1.356887934	0.994347996
chr13	243913	243971	1.482466582	1.623360016		2	1.552913299	-0.079093537
chr13	244596	244655	1.643607061	1.712649523		2	1.678128292	-0.079093537
chr13	250393	250437	2.660163487	3.20141538		2	2.930789433	-0.079093537
chr13	250598	250642	2.540165258	2.97910273		2	2.759633994	-0.079093537
chr13	250812	250870	1.091615208	1.559581797		2	1.325598502	-0.079093537
chr13	279124	279181	1.808176061	1.555937328		2	1.682056694	-0.079093537
chr13	280784	280841	1.521894572	1.69260494	1.204255957	3	1.47291849	0.994347996
chr13	281815	281868	1.619607415	1.504914752	1.181815508	3	1.435445892	0.994347996
chr13	282038	282097	1.655606884	1.566870737	1.347529593	3	1.523335738	0.994347996
chr13	289239	289297	1.468752499	1.608782138	1.495981794	3	1.524505477	0.994347996
chr13	303745	303804	1.492752145	3.068392237	1.987945483	3	2.183029955	0.994347996
chr13	304012	304071	1.261326989	1.958651225	1.387231926	3	1.535736713	0.994347996
chr13	304267	304326	1.868175176	1.953184521	1.335446274	3	1.718935323	0.994347996
chr13	304496	304553	1.288755155	1.448425473		2	1.368590314	-0.079093537
chr13	304863	304922	1.621321676	1.729049637		2	1.675185656	-0.079093537
chr13	307324	307383	1.124186156	1.360958201		2	1.242572178	-0.079093537
chr13	307551	307610	1.10018651	2.044296262	2.224433291	3	1.789638688	0.994347996
chr13	307864	307923	1.415610426	2.097141072	1.936159831	3	1.816303776	0.994347996
chr13	310178	310237		1.339091383	1.26467255	2	1.301881967	-0.079093537
chr13	333154	333213	1.756748249	1.25891305	1.228422594	3	1.414694631	0.994347996
chr13	333422	333481	1.710463217	1.532248275	1.392410491	3	1.545040661	0.994347996
chr13	333888	333946	1.587036468	1.508559222		2	1.547797845	-0.079093537
chr13	335564	335622	1.278469593	1.351847027		2	1.31515831	-0.079093537
chr13	335726	335785	1.425895989		1.081696582	2	1.253796285	-0.079093537
chr13	340345	340402		1.860250544	1.559850764	2	1.710050654	-0.079093537
chr13	354483	354528	2.152742404	1.628826721	1.273303492	3	1.684957539	0.994347996
chr13	365254	365313	2.25731229	2.629233643	2.143302437	3	2.34328279	0.994347996
chr13	365586	365638	2.307025842	1.597848729	1.439017577	3	1.781297382	0.994347996
chr13	382216	382275	1.527037353	2.264786677		2	1.895912015	-0.079093537
chr13	385643	385702	1.194470833	1.483047934		2	1.338759383	-0.079093537
chr13	387723	387780	1.492752145	1.437492064		2	1.465122104	-0.079093537
chr13	389019	389074	2.147599623	1.627004486		2	1.887302055	-0.079093537
chr13	389244	389302	1.863032394	1.37189161		2	1.617462002	-0.079093537
chr13	389937	389989	1.988173405	1.268024224		2	1.628098814	-0.079093537
chr13	390175	390234	1.415610426	1.31540233		2	1.365506378	-0.079093537
chr13	406811	406865	1.240755864	1.422914185		2	1.331835024	-0.079093537
chr13	406999	407055	1.233898822	1.772783272		2	1.503341047	-0.079093537
chr13	427461	427519	1.314469062	1.444781003		2	1.379625032	-0.079093537
chr13	432244	432303	1.955602457	2.481632622	3.287765334	3	2.575000137	0.994347996
chr13	432460	432519	3.248154809	2.831501709	3.557050722	3	3.212235747	0.994347996
chr13	433069	433128		1.326335739	1.725564848	2	1.525950294	-0.079093537
chr13	437397	437454	1.751605467	1.754560924	1.893005122	3	1.799723838	0.994347996
chr13	437993	438052	1.43275303	1.328157974	1.337172463	3	1.366027822	0.994347996
chr13	438264	438323		1.25891305	1.404493809	2	1.33170343	-0.079093537
chr13	438573	438632	1.288755155	1.384647254	1.275029681	3	1.31614403	0.994347996
chr13	446325	446384	1.590464988	1.85113937	1.388958114	3	1.610187491	0.994347996
chr13	446660	446718	1.376182437	1.370069375	1.577112648	3	1.441121486	0.994347996
chr13	446969	447027	1.923031509		1.313005825	2	1.618018667	-0.079093537
chr13	458454	458512	1.605893332	1.79829456	2.176100016	3	1.860095969	0.994347996
chr13	458644	458703	1.736177124	1.404691837	2.08633822	3	1.742402394	0.994347996
chr13	458974	459033	1.770462332		1.416577128	2	1.59351973	-0.079093537
chr13	469039	469098	1.837318488	1.840205961	3.31365816	3	2.330394203	0.994347996
chr13	469435	469494	2.324168446	2.379587471	3.715860053	3	2.806538657	0.994347996
chr13	469793	469852		1.634293425	1.889552745	2	1.761923085	-0.079093537
chr13	470058	470115	2.020744352	2.257497737	2.219254726	3	2.165832272	0.994347996
chr13	470312	470370	1.521894572	1.47393676	1.357886723	3	1.451239352	0.994347996
chr13	470716	470775	1.139614499		1.302648695	2	1.221131597	-0.079093537
chr13	470943	471002	1.132757458		1.226696406	2	1.179726932	-0.079093537
chr13	473781	473838	1.525323093		1.290565376	2	1.407944234	-0.079093537
chr13	474271	474330	1.257898468		1.502886547	2	1.380392508	-0.079093537
chr13	476450	476509	1.977887842	1.557759562	1.684136327	3	1.739927911	0.994347996
chr13	476744	476800	1.477323801		1.580565024	2	1.528944413	-0.079093537
chr13	477460	477519	1.18589953		1.316458202	2	1.251178866	-0.079093537
chr13	482922	482981	2.401310165	3.687952079	4.190561858	3	3.426608034	0.994347996
chr13	483268	483327	1.808176061	1.495803578	1.392410491	3	1.565463377	0.994347996
chr13	485185	485244	1.815033103		1.556398387	2	1.685715745	-0.079093537
chr13	489635	489687	2.097886071	2.467054743		2	2.282470407	-0.079093537
chr13	492928	492986	1.581893686	2.275720086	2.048362076	3	1.968658616	0.994347996
chr13	508271	508330	1.413896166		1.276755869	2	1.345326017	-0.079093537
chr13	525193	525252	1.148185801	1.320869034		2	1.234527418	-0.079093537
chr13	525862	525921	1.086472426	1.730871871		2	1.408672149	-0.079093537
chr13	542339	542397	1.811604582	1.596026494	1.929255078	3	1.778962051	0.994347996
chr13	542566	542625	1.96760228	1.681671531	1.458005649	3	1.702426487	0.994347996
chr13	581088	581146	1.377896697	1.441136533		2	1.409516615	-0.079093537
chr13	581418	581477	1.139614499		1.395862868	2	1.267738683	-0.079093537
chr13	582290	582347		1.776427742	1.573660271	2	1.675044006	-0.079093537
chr13	588422	588480	2.085886248	1.475758995	1.378600984	3	1.646748742	0.994347996
chr13	588734	588792	1.895603342	1.730871871	1.796338572	3	1.807604595	0.994347996
chr13	590586	590645	1.233898822	1.324513504	1.271577304	3	1.27666321	0.994347996
chr13	591125	591184	1.713891738	1.459358882		2	1.58662531	-0.079093537
chr13	591706	591765	1.151614322	1.275313164		2	1.213463743	-0.079093537
chr13	591906	591964		1.818339143	1.185267885	2	1.501803514	-0.079093537
chr13	593266	593325		1.849317135	1.345803404	2	1.59756027	-0.079093537
chr13	593694	593753	1.302469239	1.989629217	1.482172287	3	1.591423581	0.994347996
chr13	593931	593987		1.856606075	1.551219822	2	1.703912948	-0.079093537
chr13	601856	601908	1.564751082	2.375943001	1.202529769	3	1.714407951	0.994347996
chr13	602172	602225	1.47218102	1.282602103	1.250863043	3	1.335215389	0.994347996
chr13	609533	609587	1.105329291	1.648871304	1.385505737	3	1.379902111	0.994347996
chr13	609743	609802		1.577804146	1.658243502	2	1.618023824	-0.079093537
chr13	624525	624573	2.33959679	1.825628083		2	2.082612436	-0.079093537
chr13	624761	624815	3.092157112	3.777241586	2.773361196	3	3.214253298	0.994347996
chr13	624931	624990	1.607607593	1.282602103		2	1.445104848	-0.079093537
chr13	627346	627405	1.429324509	1.524959335	1.672053009	3	1.542112285	0.994347996
chr13	638567	638626	1.393325041	1.350024792		2	1.371674916	-0.079093537
chr13	644097	644156		2.581855537	1.470088968	2	2.025972253	-0.079093537
chr13	657886	657945	1.571608124	2.086207663	1.24395829	3	1.633924692	0.994347996
chr13	672328	672387	2.315597144	1.375536079	1.281934434	3	1.657689219	0.994347996
chr13	672985	673039	3.049300601	3.653329618	2.744015994	3	3.148882071	0.994347996
chr13	673321	673380	2.46645206	1.391936193	1.226696406	3	1.69502822	0.994347996
chr13	675722	675781		1.628826721	2.103600104	2	1.866213412	-0.079093537
chr13	676033	676092	1.51503753	1.845672666	2.543778142	3	1.968162779	0.994347996
chr13	676202	676260	2.13388554	1.787361151	3.158301206	3	2.359849299	0.994347996
chr13	676408	676465	2.30188306		2.630087561	2	2.465985311	-0.079093537
chr13	676669	676725	1.091615208		1.746279109	2	1.418947158	-0.079093537
chr13	678381	678438	1.206470655	1.382825019		2	1.294647837	-0.079093537
chr13	682503	682561	1.287040895		1.328541521	2	1.307791208	-0.079093537
chr13	682841	682900	1.491037884	1.308113391		2	1.399575637	-0.079093537
chr13	683436	683493	1.319611843	1.350024792	1.333720086	3	1.33445224	0.994347996
chr13	694468	694527	1.103615031		1.212886899	2	1.158250965	-0.079093537
chr13	696911	696968	1.230470301		1.325089144	2	1.277779723	-0.079093537
chr13	697232	697291	1.497894926	1.661626948	1.720386283	3	1.626636052	0.994347996
chr13	697431	697490	1.316183322	1.512203692	1.680683951	3	1.503023655	0.994347996
chr13	697598	697657	1.103615031	2.521721788	2.372885492	3	1.999407437	0.994347996
chr13	698083	698142	1.372753916		1.749731486	2	1.561242701	-0.079093537
chr13	711502	711561	1.263041249		1.416577128	2	1.339809189	-0.079093537
chr13	712801	712860	1.544179957	1.397402897	1.271577304	3	1.40438672	0.994347996
chr13	714595	714653	1.80474754		1.756636239	2	1.78069189	-0.079093537
chr13	714788	714845	1.492752145		1.458005649	2	1.475378897	-0.079093537
chr13	719405	719464	1.38989652		1.551219822	2	1.470558171	-0.079093537
chr13	719650	719709	1.545894218	1.610604373	1.815326644	3	1.657275078	0.994347996
chr13	722598	722657		1.333624678	1.214613087	2	1.274118883	-0.079093537
chr13	722958	723015	2.377310519	1.568692971	1.675505385	3	1.873836292	0.994347996
chr13	723331	723388	1.938459853	1.535892744	1.697945834	3	1.724099477	0.994347996
chr13	723495	723554	1.347040009	1.328157974	1.551219822	3	1.408805935	0.994347996
chr13	727013	727065	1.732748603	1.590559789	1.792886195	3	1.705398196	0.994347996
chr13	735547	735606	1.26646977	1.257090815	1.416577128	3	1.313379238	0.994347996
chr13	737534	737593	1.533894395	1.845672666	2.405683071	3	1.92841671	0.994347996
chr13	756906	756965		1.63611566	2.997765686	2	2.316940673	-0.079093537
chr13	757135	757194	1.624750197	3.281593712	3.097884612	3	2.668076174	0.994347996
chr13	757329	757385	1.991601925	2.492566031	2.426397332	3	2.303521762	0.994347996
chr13	757551	757610	3.805289444	4.243733703	3.774550458	3	3.941191202	0.994347996
chr13	757818	757864	4.773846578	4.979916574	4.465025811	3	4.739596321	0.994347996
chr13	757982	758041	3.963001402	4.192711127	3.948895484	3	4.034869338	0.994347996
chr13	758213	758267	1.674463749	2.093496603	1.927528889	3	1.898496413	0.994347996
chr13	771475	771534	2.113314415	2.297586904	1.856755166	3	2.089218828	0.994347996
chr13	771645	771703	1.559608301	1.353669261	1.299196318	3	1.40415796	0.994347996
chr13	771927	771985	1.230470301	1.80193903	1.665148255	3	1.565852529	0.994347996
chr13	772834	772893	1.26818403	1.4812257	2.507528186	3	1.752312638	0.994347996
chr13	773316	773375	1.753319728		2.372885492	2	2.06310261	-0.079093537
chr13	773515	773572	1.539037176		1.504612736	2	1.521824956	-0.079093537
chr13	792819	792875	1.899031863	1.41744748		2	1.658239672	-0.079093537
chr13	811534	811585	1.736177124	1.331802443		2	1.533989784	-0.079093537
chr13	811811	811870	2.058458082	2.12265236	1.89473131	3	2.025280584	0.994347996
chr13	812214	812272	2.005316009		1.299196318	2	1.652256163	-0.079093537
chr13	819180	819230	1.772176592	1.289891042		2	1.531033817	-0.079093537
chr13	819405	819463	2.108171634	1.874828423		2	1.991500028	-0.079093537
chr13	819654	819701	3.100728414	2.457943569	1.735921979	3	2.43153132	0.994347996
chr13	825731	825789	1.503037707	1.958651225		2	1.730844466	-0.079093537
chr13	827086	827140	1.63846428	1.353669261		2	1.496066771	-0.079093537
chr13	828294	828353	1.113900593	2.173674935	1.404493809	3	1.564023113	0.994347996
chr13	828784	828843	1.125900416	1.386469488		2	1.256184952	-0.079093537
chr13	830732	830791	1.689892092	3.788174995	2.521337693	3	2.66646826	0.994347996
chr13	830998	831055	1.743034165	2.476165917	1.820505209	3	2.013235097	0.994347996
chr13	831477	831536	1.194470833	1.515848161	1.466636591	3	1.392318528	0.994347996
chr13	831657	831716		1.452069942	1.356160535	2	1.404115239	-0.079093537
chr13	832004	832063		1.699893879	1.392410491	2	1.546152185	-0.079093537
chr13	859924	859982	1.931602811	1.461181116	1.311279637	3	1.568021188	0.994347996
chr13	862722	862777	2.536736737	2.359542888	1.494255605	3	2.13017841	0.994347996
chr13	863217	863276	1.427610249	1.351847027		2	1.389728638	-0.079093537
chr13	873635	873687	2.536736737	1.96047346	1.480446098	3	1.992552099	0.994347996
chr13	873827	873874	2.613878456	1.42109195		2	2.017485203	-0.079093537
chr13	879370	879429	1.686463572		1.466636591	2	1.576550081	-0.079093537
chr13	879705	879763	1.923031509	1.324513504	1.285386811	3	1.510977275	0.994347996
chr13	881045	881104	1.564751082	1.874828423	1.502886547	3	1.647488684	0.994347996
chr13	881217	881275	1.221898999		1.570207894	2	1.396053447	-0.079093537
chr13	881528	881587	2.437309633	2.745856672	2.205445219	3	2.462870508	0.994347996
chr13	881829	881888	1.239041603	1.811050204	1.710029153	3	1.586706987	0.994347996
chr13	882497	882556	1.539037176	1.656160243	1.444196142	3	1.54646452	0.994347996
chr13	883107	883166		1.685316001	1.275029681	2	1.480172841	-0.079093537
chr13	883389	883448	1.30932628	1.337269148	1.275029681	3	1.30720837	0.994347996
chr13	883815	883874	1.251041426	2.01696274	1.38205336	3	1.550019175	0.994347996
chr13	884276	884331		1.781894447	1.582291213	2	1.68209283	-0.079093537
chr13	884600	884659	1.191042312	1.561404032	1.326815332	3	1.359753892	0.994347996
chr13	884798	884857	1.26646977	2.01331827	1.748005297	3	1.675931113	0.994347996
chr13	885070	885129	1.086472426	1.313580095		2	1.200026261	-0.079093537
chr13	885683	885742		1.404691837	1.466636591	2	1.435664214	-0.079093537
chr13	888398	888452	1.521894572	1.382825019		2	1.452359795	-0.079093537
chr13	890251	890310	1.561322561	1.401047367		2	1.481184964	-0.079093537
chr13	907497	907556	1.285326635	2.01331827	1.535684126	3	1.61144301	0.994347996
chr13	907752	907806	2.058458082	2.064340845	1.452827084	3	1.858542004	0.994347996
chr13	908078	908136	2.764733372	3.095725759	2.331456971	3	2.730638701	0.994347996
chr13	908605	908664	2.540165258	2.977280495	2.145028625	3	2.554158126	0.994347996
chr13	908783	908842	2.089314769	2.073452019	1.634076864	3	1.932281218	0.994347996
chr13	908953	909012	2.252169508	2.590966711	1.896457498	3	2.246531239	0.994347996
chr13	909253	909312	2.005316009	1.694427175	1.202529769	3	1.634090984	0.994347996
chr13	909427	909482	2.154456665	2.641989287	2.038004946	3	2.278150299	0.994347996
chr13	909795	909854	1.401896343	1.623360016		2	1.51262818	-0.079093537
chr13	910053	910112		1.914917589	1.388958114	2	1.651937852	-0.079093537
chr13	917516	917575	1.628178717		1.520148431	2	1.574163574	-0.079093537
chr13	917870	917929	2.063600863	1.789183386	2.488540113	3	2.113774787	0.994347996
chr13	918112	918171	1.559608301	4.768537334	5.221096322	3	3.849747319	0.994347996
chr13	919704	919763	3.726433465	3.89933132	5.091632193	3	4.239132326	0.994347996
chr13	922440	922499	5.210982984	5.974856792	7.125082107	3	6.103640628	0.994347996
chr13	922462	922521	4.919558714	5.72885509	6.869606227	3	5.83934001	0.994347996
chr13	923204	923253	3.076728768	4.794048621	5.676810055	3	4.515862481	0.994347996
chr13	923511	923570	2.430452592	4.959871991	6.063476252	3	4.484600278	0.994347996
chr13	924234	924291	3.637291924	5.9438788	3.463836549	3	4.348335757	0.994347996
chr14	6866	6919	5.145841088	6.833129397	6.6952612	3	6.224743895	0.994347996
chr14	7049	7107	6.740103274	7.815313971	8.001985805	3	7.51913435	0.994347996
chr14	9124	9181	2.841875091	2.685722923	5.25562009	3	3.594406034	0.994347996
chr14	14009	14065	3.297868361	2.428787811	4.656632721	3	3.461096298	0.994347996
chr14	16019	16078	1.935031332	2.058874141	3.641633952	3	2.545179808	0.994347996
chr14	16190	16249	1.573322384	1.52678157	2.954610976	3	2.01823831	0.994347996
chr14	16422	16470	3.104156935	2.858835231	3.878121761	3	3.280371309	0.994347996
chr14	18529	18588	1.237327343		1.573660271	2	1.405493807	-0.079093537
chr14	19938	19997	1.39161078	1.308113391	2.155385756	3	1.618369976	0.994347996
chr14	20198	20257	1.443038593	1.273490929	1.984493106	3	1.567007542	0.994347996
chr14	20395	20454	1.233898822	1.52678157	1.982766917	3	1.581149103	0.994347996
chr14	21512	21571	1.093329468	1.514025927	1.808421891	3	1.471925762	0.994347996
chr14	23938	23996		2.264786677	1.920624136	2	2.092705406	-0.079093537
chr14	24376	24435	1.405324864	2.492566031	3.189372596	3	2.362421163	0.994347996
chr14	24838	24897	2.077314946	2.026073914	3.065087033	3	2.389491964	0.994347996
chr14	25008	25067	2.792161539	2.698478566	3.261872508	3	2.917504205	0.994347996
chr14	25237	25296	3.107585455	3.946709425	4.473656753	3	3.842650544	0.994347996
chr14	25407	25466	2.416738508	2.580033302	3.375800942	3	2.790857584	0.994347996
chr14	25662	25721	2.639592362	2.614655764	2.966694295	3	2.74031414	0.994347996
chr14	25895	25954	3.328725049	3.609595982	4.024847773	3	3.654389601	0.994347996
chr14	26282	26337	3.088728591	2.849724057	3.605383996	3	3.181278882	0.994347996
chr14	26538	26597	2.5470223	3.143103865	3.529431708	3	3.073185957	0.994347996
chr14	26717	26761	4.07614259	3.935776016	4.546156665	3	4.18602509	0.994347996
chr14	27026	27085	1.081329645	1.373713845	2.386694999	3	1.61391283	0.994347996
chr14	27211	27270		1.450247707	2.181278581	2	1.815763144	-0.079093537
chr14	30217	30275	1.468752499	1.643404599	2.412587825	3	1.841581641	0.994347996
chr14	35626	35683	2.123599977	1.79465009	1.722112472	3	1.880120846	0.994347996
chr14	35786	35843	2.493880227	1.699893879	1.482172287	3	1.891982131	0.994347996
chr14	35964	36021	1.904174644	1.390113958	1.779076688	3	1.691121764	0.994347996
chr14	36723	36782	1.76189103	2.219230806	1.796338572	3	1.925820136	0.994347996
chr14	36905	36963	1.34875427	1.306291156	1.347529593	3	1.334191673	0.994347996
chr14	39162	39221	1.172185447	2.536299666	3.386158072	3	2.364881062	0.994347996
chr14	39396	39455	3.407581028	4.806804265	4.288954596	3	4.167779963	0.994347996
chr14	39657	39716	3.990429569	4.990849983	5.165858294	3	4.715712615	0.994347996
chr14	39970	40029	3.973286965	4.478801996	5.055382237	3	4.502490399	0.994347996
chr14	40263	40322	3.229297945	4.471513056	5.088179817	3	4.262996939	0.994347996
chr14	41624	41683	1.105329291	1.455714412	1.228422594	3	1.263155432	0.994347996
chr14	44886	44939	1.448181374		1.186994073	2	1.317587724	-0.079093537
chr14	48832	48891	1.448181374		1.300922507	2	1.37455194	-0.079093537
chr14	53463	53521	1.792747717		1.639255429	2	1.716001573	-0.079093537
chr14	60036	60095	1.400182082	2.250208798	1.458005649	3	1.702798843	0.994347996
chr14	65570	65629	1.405324864	1.297179982	2.096695351	3	1.599733399	0.994347996
chr14	65887	65944	2.221312821	1.85113937	2.157111944	3	2.076521378	0.994347996
chr14	70113	70172	1.796176238	1.572337441		2	1.68425684	-0.079093537
chr14	70330	70386	2.072172165	2.097141072	1.798064761	3	1.989125999	0.994347996
chr14	79220	79275	1.712177478	1.284424338		2	1.498300908	-0.079093537
chr14	88199	88257	2.139028321	2.104430012	2.376337868	3	2.206598734	0.994347996
chr14	90870	90929	1.516751791	1.656160243	1.521874619	3	1.564928884	0.994347996
chr14	105386	105445	1.475609541	1.694427175	1.333720086	3	1.501252267	0.994347996
chr14	111065	111124	1.799604759	2.412387698	2.174373828	3	2.128788762	0.994347996
chr14	111329	111388	1.871603696	1.838383726	1.95860028	3	1.889529234	0.994347996
chr14	111516	111575	1.468752499	1.437492064	1.872290861	3	1.592845141	0.994347996
chr14	111752	111810	1.859603873	1.96411793	1.753183863	3	1.858968555	0.994347996
chr14	114571	114630		2.365009592	1.452827084	2	1.908918338	-0.079093537
chr14	115854	115910	2.13388554	1.703538349	1.193898827	3	1.677107572	0.994347996
chr14	116214	116261	2.231598383	2.259319972		2	2.245459178	-0.079093537
chr14	116387	116436	2.055029561	1.778249977	1.364791477	3	1.732690338	0.994347996
chr14	117652	117710	1.842461269	3.185015266	2.277945131	3	2.435140555	0.994347996
chr14	118072	118131	2.073886425	1.924028763	1.568481706	3	1.855465631	0.994347996
chr14	121792	121848	1.631607238	1.596026494	1.501160359	3	1.576264697	0.994347996
chr14	121956	122011	2.583021768	3.044703184	2.76990882	3	2.799211257	0.994347996
chr14	122209	122267	1.161899885	1.63611566	2.255504682	3	1.684506742	0.994347996
chr14	122574	122631	1.283612374	1.585093085	1.725564848	3	1.531423436	0.994347996
chr14	123037	123095	1.605893332		1.930981266	2	1.768437299	-0.079093537
chr14	124416	124472	1.659035405		2.188183335	2	1.92360937	-0.079093537
chr14	125524	125583	1.172185447	1.654338008	2.590385228	3	1.805636228	0.994347996
chr14	125689	125747	1.468752499	1.457536647	2.340087912	3	1.755459019	0.994347996
chr14	125917	125976	1.10018651		1.729017225	2	1.414601867	-0.079093537
chr14	126266	126320	1.359039832		1.722112472	2	1.540576152	-0.079093537
chr14	127368	127426	1.713891738	1.79829456	1.231874971	3	1.581353757	0.994347996
chr14	127702	127761	1.328183145		1.409672375	2	1.36892776	-0.079093537
chr14	128003	128062	1.475609541	1.382825019		2	1.42921728	-0.079093537
chr14	131221	131280	1.172185447	1.521314866		2	1.346750156	-0.079093537
chr14	135257	135314	1.347040009	1.291713277	1.375148607	3	1.337967298	0.994347996
chr14	136219	136278	3.102442674	3.72986348	4.093895309	3	3.642067154	0.994347996
chr14	136491	136550	3.093871372	2.645633756	3.432765158	3	3.057423429	0.994347996
chr14	136705	136763	3.412723809	3.831908631	4.314847421	3	3.853159954	0.994347996
chr14	137052	137106	3.328725049	2.618300234	3.643360141	3	3.196795141	0.994347996
chr14	137262	137318	3.697291038	2.802345952	3.097884612	3	3.199173867	0.994347996
chr14	137547	137606	1.811604582	1.980518043	2.277945131	3	2.023355919	0.994347996
chr14	139064	139121	1.984744884		1.197351204	2	1.591048044	-0.079093537
chr14	139315	139374	1.641892801	1.898517476	1.613362604	3	1.717924293	0.994347996
chr14	139664	139720	1.816747363	1.694427175	1.730743414	3	1.747305984	0.994347996
chr14	140172	140231	1.335040187		1.273303492	2	1.304171839	-0.079093537
chr14	147824	147882	1.124186156		1.357886723	2	1.241036439	-0.079093537
chr14	148527	148582	1.813318842		1.811874268	2	1.812596555	-0.079093537
chr14	148703	148762	1.561322561	1.539537214	2.314195087	3	1.805018287	0.994347996
chr14	149279	149338	1.703606176	1.459358882	2.053540641	3	1.738835233	0.994347996
chr14	149527	149586	1.851032571	1.783716681	2.279671319	3	1.971473524	0.994347996
chr14	150501	150556	1.705320436		1.323362955	2	1.514341696	-0.079093537
chr14	150897	150956		1.282602103	1.71348153	2	1.498041816	-0.079093537
chr14	152612	152671	1.377896697		2.00175499	2	1.689825843	-0.079093537
chr14	152959	153017		1.273490929	1.637529241	2	1.455510085	-0.079093537
chr14	153546	153603	1.179042489		1.345803404	2	1.262422947	-0.079093537
chr14	173517	173576	1.660749665	1.776427742		2	1.718588704	-0.079093537
chr14	184544	184603	1.167042666		1.271577304	2	1.219309985	-0.079093537
chr14	189547	189606	1.832175707	1.299002217	1.268124927	3	1.466434284	0.994347996
chr14	194436	194495	1.312754801		1.276755869	2	1.294755335	-0.079093537
chr14	195188	195247	1.383039478	1.501270283	1.502886547	3	1.462398769	0.994347996
chr14	195487	195542	2.58816455	2.357720653	2.136397683	3	2.360760962	0.994347996
chr14	195676	195731	2.221312821	2.131763534	2.024195439	3	2.125757265	0.994347996
chr14	195998	196054	1.659035405	1.605137668	1.684136327	3	1.649436467	0.994347996
chr14	196698	196752	2.147599623	1.637937895	1.561576952	3	1.78237149	0.994347996
chr14	196970	197025	2.492165966	1.747271985	1.325089144	3	1.854842365	0.994347996
chr14	198974	199023	2.145885363	1.634293425		2	1.890089394	-0.079093537
chr14	199135	199193	2.509308571	1.300824451		2	1.905066511	-0.079093537
chr14	199479	199538	2.17502779		1.599553097	2	1.887290443	-0.079093537
chr14	205890	205944	2.236741165	2.255675503	2.126040553	3	2.206152407	0.994347996
chr14	213361	213419	1.340182968		1.509791301	2	1.424987134	-0.079093537
chr14	218104	218160	1.292183676		1.313005825	2	1.302594751	-0.079093537
chr14	227747	227806	1.240755864		1.331993897	2	1.286374881	-0.079093537
chr14	227943	228002	1.532180134	1.792827856	1.658243502	3	1.66108383	0.994347996
chr14	232883	232942	1.204756395		1.197351204	2	1.201053799	-0.079093537
chr14	239412	239470	1.299040718		1.387231926	2	1.343136322	-0.079093537
chr14	253351	253397	2.485308925	1.291713277	1.420029505	3	1.732350569	0.994347996
chr14	259000	259059	1.312754801	2.142696943	2.277945131	3	1.911132292	0.994347996
chr14	259263	259320		1.350024792	1.621993546	2	1.486009169	-0.079093537
chr14	259526	259585		1.524959335	1.64961256	2	1.587285948	-0.079093537
chr14	259750	259803	1.240755864		1.376874795	2	1.30881533	-0.079093537
chr14	264005	264062	1.559608301		1.249136855	2	1.404372578	-0.079093537
chr14	271227	271284		1.57962638	1.799790949	2	1.689708665	-0.079093537
chr14	271517	271576	1.359039832	1.647049069	1.551219822	3	1.519102908	0.994347996
chr14	271847	271891	1.765319551	1.401047367	1.231874971	3	1.46608063	0.994347996
chr14	272018	272075	2.080743467	2.131763534	1.580565024	3	1.931024008	0.994347996
chr14	272684	272742		1.324513504	1.402767621	2	1.363640563	-0.079093537
chr14	272938	272995	2.027601394	2.193719518	2.00175499	3	2.074358634	0.994347996
chr14	273206	273265	2.020744352	1.760027629		2	1.890385991	-0.079093537
chr14	273523	273581	1.494466405	1.377358314	1.944790773	3	1.605538497	0.994347996
chr14	273825	273884	1.47218102	2.055229671	2.400504506	3	1.975971732	0.994347996
chr14	288774	288829	2.017315832	1.320869034	1.259493985	3	1.532559617	0.994347996
chr14	306026	306078	1.280183853	1.455714412		2	1.367949133	-0.079093537
chr14	311618	311677	1.196185093	1.867539484		2	1.531862288	-0.079093537
chr14	323074	323131	1.134471718	1.249801876		2	1.192136797	-0.079093537
chr14	327482	327541	1.329897405	1.823805848		2	1.576851627	-0.079093537
chr14	328066	328122	1.700177655		1.242232102	2	1.471204878	-0.079093537
chr14	333040	333098	1.122471895	1.355491496		2	1.238981696	-0.079093537
chr14	353645	353704		1.26255752	2.051814453	2	1.657185986	-0.079093537
chr14	354809	354867	1.103615031	1.643404599	1.326815332	3	1.357944987	0.994347996
chr14	357693	357750	1.288755155		1.615088792	2	1.451921974	-0.079093537
chr14	357903	357962	2.33959679	2.754967846	2.968420484	3	2.687661706	0.994347996
chr14	358199	358257	2.127028498	1.865717249	3.617467315	3	2.536737687	0.994347996
chr14	358436	358495	2.517879873	2.572744363	2.823420659	3	2.638014965	0.994347996
chr14	358652	358711	1.847604051	2.230164215	2.174373828	3	2.084047364	0.994347996
chr14	362042	362101	1.113900593	1.601493198	1.60645785	3	1.440617214	0.994347996
chr14	372965	373022	1.388182259		1.20080358	2	1.29449292	-0.079093537
chr14	376675	376733	1.542465697		1.188720262	2	1.365592979	-0.079093537
chr14	376921	376980	1.67960653		1.185267885	2	1.432437207	-0.079093537
chr14	390657	390714	2.049886779	1.780072212	1.868838484	3	1.899599158	0.994347996
chr14	390965	391023	2.00874453	1.26620199	1.820505209	3	1.69848391	0.994347996
chr14	391194	391253	2.111600154	1.359135966	1.392410491	3	1.62104887	0.994347996
chr14	391674	391733	1.955602457	1.300824451	1.887826556	3	1.714751155	0.994347996
chr14	394078	394132	1.55446552	1.322691269	1.604731662	3	1.493962817	0.994347996
chr14	406727	406784		1.339091383	1.611636415	2	1.475363899	-0.079093537
chr14	406969	407028		1.366424905	1.418303316	2	1.392364111	-0.079093537
chr14	407156	407214	1.281898114		1.506338924	2	1.394118519	-0.079093537
chr14	410457	410514	1.30932628		1.344077216	2	1.326701748	-0.079093537
chr14	410708	410766	1.129328937		1.520148431	2	1.324738684	-0.079093537
chr14	421270	421328	1.341897228	2.026073914	1.509791301	3	1.625920814	0.994347996
chr14	421446	421501	2.164742227	1.645226834	1.269851116	3	1.693273392	0.994347996
chr14	421630	421684	1.868175176	1.539537214	1.319910579	3	1.575874323	0.994347996
chr14	421796	421855	1.26818403	2.168208231	1.647886371	3	1.694759544	0.994347996
chr14	422042	422101		1.300824451	1.328541521	2	1.314682986	-0.079093537
chr14	428355	428411	1.80303328		1.25431542	2	1.52867435	-0.079093537
chr14	431101	431160	2.101314592		2.407409259	2	2.254361926	-0.079093537
chr14	431395	431454	1.470466759		2.302111768	2	1.886289264	-0.079093537
chr14	431930	431989	2.154456665	1.475758995	2.469552041	3	2.0332559	0.994347996
chr14	432863	432922	1.393325041		1.568481706	2	1.480903373	-0.079093537
chr14	433441	433500	1.30761202	2.170030466	2.346992666	3	1.94154505	0.994347996
chr14	433687	433746	1.684749311	1.621537782	2.473004418	3	1.926430504	0.994347996
chr14	439986	440041	1.911031686	1.251624111	1.333720086	3	1.498791961	0.994347996
chr14	441726	441775	2.584736029	2.561810954	2.241695175	3	2.462747386	0.994347996
chr14	445243	445302	1.299040718	2.388698645		2	1.843869682	-0.079093537
chr14	445486	445545	1.734462863		1.226696406	2	1.480579635	-0.079093537
chr14	449976	450035		1.413803011	1.844671847	2	1.629237429	-0.079093537
chr14	450233	450292	1.355611312	1.36824714	1.635803053	3	1.453220501	0.994347996
chr14	450394	450453		1.284424338	1.54258888	2	1.413506609	-0.079093537
chr14	451212	451267	1.461895457		1.421755693	2	1.441825575	-0.079093537
chr14	451408	451467	1.137900239	1.546826153	1.779076688	3	1.48793436	0.994347996
chr14	474297	474356	1.175613968		1.794612384	2	1.485113176	-0.079093537
chr14	477277	477334	1.429324509	1.280779868	1.394136679	3	1.368080352	0.994347996
chr14	477735	477793	1.719034519	1.306291156	1.288839188	3	1.438054954	0.994347996
chr14	480652	480705	1.779033634	1.36460267	1.394136679	3	1.512590995	0.994347996
chr14	496039	496098	1.312754801	1.730871871	1.238779725	3	1.427468799	0.994347996
chr14	496653	496711	1.914460207	1.679849296	1.369970042	3	1.654759848	0.994347996
chr14	496901	496960	1.441324332	1.519492631		2	1.480408482	-0.079093537
chr14	504761	504819	1.324754624	1.466647821	1.504612736	3	1.43200506	0.994347996
chr14	522221	522279	2.221312821	2.660211635	1.67032682	3	2.183950425	0.994347996
chr14	527012	527071	1.345325749	1.701716114		2	1.523520932	-0.079093537
chr14	531144	531199	1.655606884	1.388291723		2	1.521949304	-0.079093537
chr14	548800	548859	1.089900947	1.397402897		2	1.243651922	-0.079093537
chr14	567951	568010		2.357720653	2.340087912	2	2.348904283	-0.079093537
chr14	570936	570984	2.780161716	4.209111241	2.668063705	3	3.219112221	0.994347996
chr14	572056	572107	2.276169154	2.538121901	1.578838836	3	2.131043297	0.994347996
chr14	589404	589462	1.167042666	2.115363421		2	1.641203043	-0.079093537
chr14	589574	589630	1.211613437	1.308113391		2	1.259863414	-0.079093537
chr14	589804	589860	2.224741342	1.80193903		2	2.013340186	-0.079093537
chr14	589989	590048	1.240755864	1.763672098		2	1.502213981	-0.079093537
chr14	590241	590300	1.689892092	1.381002784		2	1.535447438	-0.079093537
chr14	593950	594008	1.165328406	1.712649523		2	1.438988964	-0.079093537
chr14	599607	599651	1.458466936	2.381409706		2	1.919938321	-0.079093537
chr14	599870	599926	1.710463217	2.17914164	1.218065464	3	1.702556774	0.994347996
chr14	600148	600207	1.545894218	1.883939597	1.204255957	3	1.544696591	0.994347996
chr14	606753	606808	2.120171457	1.989629217	2.80098021	3	2.303593628	0.994347996
chr14	606933	606992	1.816747363	1.495803578	1.941338396	3	1.751296446	0.994347996
chr14	607172	607231	1.857889613	1.52678157	1.483898475	3	1.622856553	0.994347996
chr14	607641	607700	1.523608832	1.827450317	1.559850764	3	1.636969971	0.994347996
chr14	608090	608149	1.187613791	3.347194166	2.510980562	3	2.348596173	0.994347996
chr14	608902	608959	1.568179603	1.944073347	1.848124224	3	1.786792391	0.994347996
chr14	618975	619034	1.833889967	1.566870737		2	1.700380352	-0.079093537
chr14	619202	619258	1.729320082	1.74180528		2	1.735562681	-0.079093537
chr14	641352	641411	1.156757103	1.411980776		2	1.28436894	-0.079093537
chr14	649918	649974	1.419038947	2.020607209		2	1.719823078	-0.079093537
chr14	650865	650923	1.38989652	1.885761832		2	1.637829176	-0.079093537
chr14	651271	651327	1.587036468	1.466647821		2	1.526842144	-0.079093537
chr14	652637	652691	2.236741165	1.761849863		2	1.999295514	-0.079093537
chr14	655765	655824	1.530465874	1.278957633		2	1.404711754	-0.079093537
chr14	665591	665649	1.645321322	1.306291156		2	1.475806239	-0.079093537
chr14	666111	666170	1.317897582	1.637937895		2	1.477917739	-0.079093537
chr14	689268	689323	1.647035582		1.207708334	2	1.427371958	-0.079093537
chr14	689498	689556	1.424181728	1.665271417	1.589195966	3	1.559549704	0.994347996
chr14	691041	691095	1.172185447	1.288068808	1.387231926	3	1.282495393	0.994347996
chr14	699824	699877	1.338468707	1.535892744		2	1.437180726	-0.079093537
chr14	700836	700895	1.760176769	1.413803011		2	1.58698989	-0.079093537
chr14	701190	701244	1.893889082	1.541359449		2	1.717624265	-0.079093537
chr14	704390	704448	1.623035936	1.834739257		2	1.728887596	-0.079093537
chr14	704623	704682	1.998458967	1.829272552	1.742826732	3	1.856852751	0.994347996
chr14	704842	704901	1.479038061	1.676204826	1.35098197	3	1.502074952	0.994347996
chr14	705050	705109	2.01217305	1.3190468	1.590922155	3	1.640714002	0.994347996
chr14	705620	705679		1.388291723	1.231874971	2	1.310083347	-0.079093537
chr14	712313	712362	1.326468884	1.291713277		2	1.309091081	-0.079093537
chr14	713022	713081		1.457536647	1.691041081	2	1.574288864	-0.079093537
chr14	714794	714853	1.237327343	1.521314866	1.357886723	3	1.372176311	0.994347996
chr14	715020	715079	1.196185093	1.466647821		2	1.331416457	-0.079093537
chr14	717186	717244	1.422467468		1.454553273	2	1.43851037	-0.079093537
chr14	717540	717595	1.460181197	2.002384861	1.388958114	3	1.617174724	0.994347996
chr14	729217	729275	1.292183676		1.556398387	2	1.424291032	-0.079093537
chr14	732150	732207	1.386467999		1.694493458	2	1.540480728	-0.079093537
chr14	732336	732394	1.561322561	1.754560924	2.043183511	3	1.786355665	0.994347996
chr14	732555	732613	1.671035228	1.391936193	1.860207542	3	1.641059654	0.994347996
chr14	732745	732799	2.224741342	1.413803011	2.314195087	3	1.98424648	0.994347996
chr14	733001	733059	1.900746123		2.091516785	2	1.996131454	-0.079093537
chr14	733246	733305	1.849318311	1.271668694	1.855028977	3	1.658671994	0.994347996
chr14	733538	733593	1.701891915		1.331993897	2	1.516942906	-0.079093537
chr14	734340	734399	1.240755864		1.528779373	2	1.384767618	-0.079093537
chr14	734580	734639	1.650464103		1.735921979	2	1.693193041	-0.079093537
chr14	734787	734846	1.753319728	1.685316001	2.189909523	3	1.876181751	0.994347996
chr14	735023	735082	1.55446552		1.844671847	2	1.699568683	-0.079093537
chr14	735242	735300	1.220184739		1.230148783	2	1.225166761	-0.079093537
chr14	735418	735477	1.593893509	1.286246573	1.794612384	3	1.558250822	0.994347996
chr14	741412	741469	1.731034342		1.354434346	2	1.542734344	-0.079093537
chr14	744759	744817	1.859603873	1.546826153	1.461458026	3	1.622629351	0.994347996
chr14	745057	745116		1.723582932	1.592648343	2	1.658115638	-0.079093537
chr14	748026	748085	1.341897228		1.504612736	2	1.423254982	-0.079093537
chr14	749503	749561	1.319611843	1.508559222	1.908540817	3	1.578903961	0.994347996
chr14	749739	749798	1.67960653	1.945895581	2.143302437	3	1.922934849	0.994347996
chr14	749972	750031	1.647035582	1.554115093	1.818779021	3	1.673309899	0.994347996
chr14	750304	750363	1.585322207		1.594374531	2	1.589848369	-0.079093537
chr14	750626	750676	2.224741342	1.873006188	2.124314365	3	2.074020632	0.994347996
chr14	752114	752172	1.35046853	1.723582932	1.88437418	3	1.652808547	0.994347996
chr14	752351	752410	1.767033811	1.96411793	2.000028801	3	1.910393514	0.994347996
chr14	752925	752984	1.530465874	1.366424905	1.699672023	3	1.532187601	0.994347996
chr14	756142	756201		1.949540051	1.514969866	2	1.732254958	-0.079093537
chr14	756316	756375	1.645321322	1.699893879	1.855028977	3	1.733414726	0.994347996
chr14	756737	756796		2.268431146	1.882647991	2	2.075539569	-0.079093537
chr14	756903	756961	1.72074878	2.044296262	1.949969338	3	1.905004793	0.994347996
chr14	757261	757315	1.981316363	2.273897851	1.822231398	3	2.025815204	0.994347996
chr14	757584	757640	1.419038947	2.678433983	2.048362076	3	2.048611669	0.994347996
chr14	757864	757920	2.060172342	1.716293993	2.295207015	3	2.023891116	0.994347996
chr14	758098	758157	2.120171457	2.525366257	2.578301909	3	2.407946541	0.994347996
chr14	758467	758524	1.904174644	2.055229671	2.113957234	3	2.02445385	0.994347996
chr14	758836	758894	1.283612374	2.257497737	2.06562396	3	1.868911357	0.994347996
chr14	761106	761165	1.300754978	1.780072212	2.255504682	3	1.778777291	0.994347996
chr14	761361	761420	1.408753384		1.416577128	2	1.412665256	-0.079093537
chr14	761811	761868	1.311040541		1.8515766	2	1.581308571	-0.079093537
chr14	762099	762157	1.55617978	1.401047367	2.148481002	3	1.701902716	0.994347996
chr14	762290	762349	1.492752145		1.73419579	2	1.613473968	-0.079093537
chr14	763575	763634	2.091029029	2.142696943	2.952884788	3	2.39553692	0.994347996
chr14	763769	763828	1.177328228		1.920624136	2	1.548976182	-0.079093537
chr14	765310	765369	1.581893686	1.925850998	2.664611328	3	2.057452004	0.994347996
chr14	765481	765540	2.166456488	2.168208231	3.234253494	3	2.522972738	0.994347996
chr14	765726	765784	2.511022831	2.911680042	3.286039146	3	2.902914006	0.994347996
chr14	766019	766075	1.923031509		2.117409611	2	2.02022056	-0.079093537
chr14	766242	766299	1.900746123		1.96895741	2	1.934851767	-0.079093537
chr14	766405	766464	1.263041249	1.282602103	2.198540465	3	1.581394606	0.994347996
chr14	766709	766765	1.405324864	1.825628083	2.409135448	3	1.880029465	0.994347996
chr14	766975	767033	1.785890676	2.248386563	2.523063881	3	2.185780373	0.994347996
chr14	767240	767299	1.297326457		1.549493634	2	1.423410045	-0.079093537
chr14	767437	767496	2.320739925	2.055229671	2.372885492	3	2.249618363	0.994347996
chr14	767798	767857	2.226455602	1.68896047	2.536873388	3	2.150763153	0.994347996
chr14	768197	768256		1.326335739	1.741100544	2	1.533718141	-0.079093537
chr14	768420	768479	1.160185624		1.571934082	2	1.366059853	-0.079093537
chr14	770418	770477	1.671035228		2.655980386	2	2.163507807	-0.079093537
chr14	770666	770725	1.854461092		2.761277878	2	2.307869485	-0.079093537
chr14	770976	771035	2.725305383	1.978695808	4.026573962	3	2.910191718	0.994347996
chr14	771142	771200	2.915588289	2.323098191	4.256157016	3	3.164947832	0.994347996
chr14	771425	771484	2.077314946	2.317631487	3.412050898	3	2.602332444	0.994347996
chr14	771584	771643	1.376182437	1.743627515	2.680147024	3	1.933318992	0.994347996
chr14	772649	772708	1.545894218		2.925265774	2	2.235579996	-0.079093537
chr14	776482	776541	4.048714423	4.826848848	5.75621472	3	4.877259331	0.994347996
chr14	776699	776758	4.401852068	3.604129277	4.748120705	3	4.25136735	0.994347996
chr14	776935	776993	4.03500034	3.086614585	4.432228231	3	3.851281052	0.994347996
chr14	777280	777339	2.255598029	2.288475729	3.158301206	3	2.567458321	0.994347996
chr14	777631	777690	2.408167206		1.54258888	2	1.975378043	-0.079093537
chr14	777837	777896	3.109299716		1.896457498	2	2.502878607	-0.079093537
chr14	778090	778149	2.79559006		1.910267005	2	2.352928533	-0.079093537
chr14	778496	778555	3.330439309		2.238242798	2	2.784341054	-0.079093537
chr14	778791	778849	1.544179957		1.537410315	2	1.540795136	-0.079093537
chr14	779554	779613	2.164742227		1.344077216	2	1.754409722	-0.079093537
chr14	779725	779784	3.265297414		1.858481354	2	2.561889384	-0.079093537
chr14	780177	780236	3.519007955		3.028837077	2	3.273922516	-0.079093537
chr14	780384	780438	4.257854194	2.106252246	3.831514675	3	3.398540372	0.994347996
chr14	780614	780673	3.743576069	2.561810954	4.376990203	3	3.560792409	0.994347996
chr14	780799	780858	2.823018227	1.641582365	3.465562738	3	2.643387776	0.994347996
chr14	781211	781270	3.608149496	3.301638295	4.565144737	3	3.82497751	0.994347996
chr14	781494	781549	4.754989714	3.857419919	5.162405917	3	4.591605183	0.994347996
chr15	195	243	4.4481371	5.885567285	4.608299446	3	4.980667944	0.994347996
chr15	1056	1115	1.717320259	3.826441926	3.154848829	3	2.899537005	0.994347996
chr15	1244	1294	5.615548442	4.70293688	6.584785144	3	5.634423489	0.994347996
chr15	2094	2152	6.525820722	4.648269835	6.873058604	3	6.015716387	0.994347996
chr15	2596	2652	5.685833119	4.708403584	7.17514157	3	5.856459425	0.994347996
chr15	2777	2836	3.131585101	2.1718527	5.424786551	3	3.576074784	0.994347996
chr15	3267	3325	4.07614259	1.648871304	4.56169236	3	3.428902085	0.994347996
chr15	3541	3599	3.975001225	2.177319405	4.772287343	3	3.641535991	0.994347996
chr15	3753	3812	2.253883769		3.519074577	2	2.886479173	-0.079093537
chr15	4123	4182	2.235026904		3.179015466	2	2.707021185	-0.079093537
chr15	4568	4627	4.451565621	1.63247119	4.30621648	3	3.463417764	0.994347996
chr15	4809	4868	3.639006184		3.253241567	2	3.446123875	-0.079093537
chr15	5086	5145	3.771004236		3.099610801	2	3.435307518	-0.079093537
chr15	5275	5333	2.802447102		2.930444339	2	2.86644572	-0.079093537
chr15	5899	5957	1.384753739		1.38205336	2	1.38340355	-0.079093537
chr15	6125	6180	1.491037884		1.235327348	2	1.363182616	-0.079093537
chr15	6301	6351	2.181884831		1.644433995	2	1.913159413	-0.079093537
chr15	6461	6520	1.80303328		1.421755693	2	1.612394487	-0.079093537
chr15	6806	6863	1.945316894	1.377358314	1.668600632	3	1.663758613	0.994347996
chr15	7265	7321	1.952173936		1.792886195	2	1.872530066	-0.079093537
chr15	7519	7574	3.066443205	2.997325079	3.066813221	3	3.043527168	0.994347996
chr15	7747	7806	1.965888019	1.592382024	2.020743062	3	1.859671035	0.994347996
chr15	7917	7976	1.729320082		1.452827084	2	1.591073583	-0.079093537
chr15	8528	8587	1.228756041		1.687588704	2	1.458172372	-0.079093537
chr15	8895	8951	1.592179249		2.441933027	2	2.017056138	-0.079093537
chr15	9124	9182	1.283612374		2.920087209	2	2.101849791	-0.079093537
chr15	9342	9401	2.356739394		4.221633249	2	3.289186321	-0.079093537
chr15	9503	9562	3.184727174	1.993273687	4.449490115	3	3.209163659	0.994347996
chr15	9763	9817	3.174441612	1.991451452	3.931633601	3	3.032508888	0.994347996
chr15	10030	10089	3.258440372	2.06616308	4.235442756	3	3.186682069	0.994347996
chr15	10208	10267	3.275582976	3.241504546	5.412703232	3	3.976596918	0.994347996
chr15	10453	10512	2.229884123	2.895279928	4.509906709	3	3.211690253	0.994347996
chr15	10672	10730	1.55446552	2.177319405	4.095621497	3	2.609135474	0.994347996
chr15	10858	10917	2.096171811	3.642396209	4.60484707	3	3.44780503	0.994347996
chr15	11027	11084	3.164156049	4.389512489	4.344192624	3	3.965953721	0.994347996
chr15	12027	12086	6.098969879	7.330599506	8.233295049	3	7.220954811	0.994347996
chr15	12277	12332	4.403566329	3.966754008	4.592763751	3	4.321028029	0.994347996
chr15	12552	12611	4.605849058	5.118406421	5.773476604	3	5.165910694	0.994347996
chr15	12724	12783	3.865288559	5.122050891	5.478298391	3	4.82187928	0.994347996
chr15	12927	12986	4.364138339	4.788581917	5.366096146	3	4.839605467	0.994347996
chr15	13121	13180	3.41443807	4.943471878	5.844250328	3	4.734053425	0.994347996
chr15	13412	13471		1.973229104	2.861396804	2	2.417312954	-0.079093537
chr15	19664	19723	1.551036999	1.47758123	1.628898299	3	1.552505509	0.994347996
chr15	19848	19900	2.171599269	1.499448048	1.754910051	3	1.808652456	0.994347996
chr15	20253	20311	1.338468707		1.335446274	2	1.336957491	-0.079093537
chr15	20442	20501	1.497894926		1.473541345	2	1.485718135	-0.079093537
chr15	20715	20774	1.173899708		1.475267533	2	1.32458362	-0.079093537
chr15	24392	24451	2.274454894	3.24697125	4.302764103	3	3.274730082	0.994347996
chr15	24679	24738	1.429324509		1.808421891	2	1.6188732	-0.079093537
chr15	25350	25406	2.164742227	1.426558655	2.258957059	3	1.95008598	0.994347996
chr15	29337	29384	2.895017164	1.685316001	2.105326293	3	2.228553152	0.994347996
chr15	29516	29575	3.349296174	3.742619124	2.642170879	3	3.244695392	0.994347996
chr15	29739	29796	2.468166321	2.084385428	1.38205336	3	1.978201703	0.994347996
chr15	29905	29953	3.366438778	2.917146746	2.231338044	3	2.838307856	0.994347996
chr15	30133	30185	2.42359555	2.383231941	1.476993721	3	2.094607071	0.994347996
chr15	30665	30714	1.933317071	1.264379755		2	1.598848413	-0.079093537
chr15	30846	30900	2.38073904	2.448832395	1.547767445	3	2.125779626	0.994347996
chr15	31135	31181	3.147013445	2.97910273	1.485624663	3	2.537246946	0.994347996
chr15	31631	31690	1.669320967	1.945895581		2	1.807608274	-0.079093537
chr15	34874	34933	1.384753739	1.608782138	1.426934258	3	1.473490045	0.994347996
chr15	35089	35148	1.561322561	2.324920426	1.628898299	3	1.838380429	0.994347996
chr15	37072	37127	1.727605822	1.79465009	1.219791653	3	1.580682522	0.994347996
chr15	37283	37341	1.707034697	1.953184521	1.527053185	3	1.729090801	0.994347996
chr15	37575	37634	1.400182082	2.315809252	1.7773505	3	1.831113945	0.994347996
chr15	37857	37915	2.024172873	2.419676637	2.055266829	3	2.166372113	0.994347996
chr15	41134	41192	1.220184739	1.832917022	1.761814805	3	1.604972188	0.994347996
chr15	41318	41377	1.773890853	1.862072779	1.506338924	3	1.714100852	0.994347996
chr15	41591	41650	1.511609009	2.312164782	2.343540289	3	2.05577136	0.994347996
chr15	42372	42431		1.251624111	1.221517841	2	1.236570976	-0.079093537
chr15	42810	42866		1.889406302	1.829136151	2	1.859271227	-0.079093537
chr15	46210	46269	1.573322384	1.637937895		2	1.60563014	-0.079093537
chr15	57888	57944	1.151614322		1.352708158	2	1.25216124	-0.079093537
chr15	58218	58276		1.36824714	1.316458202	2	1.342352671	-0.079093537
chr15	62087	62146	1.381325218	1.271668694		2	1.326496956	-0.079093537
chr15	71535	71594	1.876746478	2.381409706	2.89764676	3	2.385267648	0.994347996
chr15	71771	71829	1.30589776	2.080740959	2.870027746	3	2.085555488	0.994347996
chr15	71950	72009	1.568179603	1.286246573	2.718123168	3	1.857516448	0.994347996
chr15	72758	72817		1.789183386	2.169195263	2	1.979189324	-0.079093537
chr15	73079	73136		1.399225132	1.492529417	2	1.445877275	-0.079093537
chr15	73539	73598		1.286246573	1.615088792	2	1.450667682	-0.079093537
chr15	74848	74907	1.484180843	1.545003919	1.252589232	3	1.427257998	0.994347996
chr15	75344	75398	1.667606707	1.357313731		2	1.512460219	-0.079093537
chr15	86198	86254	1.216756218	1.504914752		2	1.360835485	-0.079093537
chr15	114763	114822	1.664178186	1.918562059		2	1.791370123	-0.079093537
chr15	114991	115049	1.544179957	1.909450885		2	1.726815421	-0.079093537
chr15	115249	115308	1.504751968	1.763672098		2	1.634212033	-0.079093537
chr15	116936	116995		1.359135966	1.640981618	2	1.500058792	-0.079093537
chr15	117243	117302	2.291597498	2.191897283	2.317647464	3	2.267047415	0.994347996
chr15	128584	128642		1.31540233	1.627172111	2	1.47128722	-0.079093537
chr15	143270	143329	1.276755332	1.379180549		2	1.327967941	-0.079093537
chr15	155718	155777	1.317897582	1.331802443		2	1.324850013	-0.079093537
chr15	155935	155994	1.132757458	1.333624678		2	1.233191068	-0.079093537
chr15	162315	162374	1.707034697	2.543588606	2.6093733	3	2.286665534	0.994347996
chr15	162605	162660	3.880716902	4.480624231	4.939727616	3	4.433689583	0.994347996
chr15	162808	162864	2.793875799	2.572744363	2.678420835	3	2.681680333	0.994347996
chr15	162990	163046	2.207598738	2.273897851	2.807884964	3	2.429793851	0.994347996
chr15	163230	163289	1.525323093	1.811050204	1.675505385	3	1.670626227	0.994347996
chr15	163571	163629	2.502451529	2.789590308	2.42812352	3	2.573388452	0.994347996
chr15	163760	163819	2.663592008	2.550877545	2.510980562	3	2.575150038	0.994347996
chr15	164125	164184	2.658449227	3.813686283	2.719849357	3	3.063994955	0.994347996
chr15	164518	164573	2.084171988	2.255675503	2.069076337	3	2.136307942	0.994347996
chr15	164707	164766	2.025887134	1.996918157	2.088064409	3	2.036956566	0.994347996
chr15	172403	172462	1.359039832	1.606959903		2	1.482999868	-0.079093537
chr15	193250	193308	1.22532752	1.641582365		2	1.433454942	-0.079093537
chr15	197888	197943	1.619607415	2.324920426	1.487350852	3	1.810626231	0.994347996
chr15	203000	203056	1.545894218	2.17549717	1.53223175	3	1.751207712	0.994347996
chr15	203180	203236	1.580179426	2.463410273	1.186994073	3	1.743527924	0.994347996
chr15	203659	203718	1.47218102	1.641582365		2	1.556881692	-0.079093537
chr15	207751	207810	1.30589776	1.674382592		2	1.490140176	-0.079093537
chr15	214733	214791	1.487609363	1.370069375		2	1.428839369	-0.079093537
chr15	214988	215046	1.59732203	1.406514072		2	1.501918051	-0.079093537
chr15	215466	215524	1.491037884	1.52678157		2	1.508909727	-0.079093537
chr15	229586	229644	1.446467114	1.940428877		2	1.693447995	-0.079093537
chr15	236328	236372	2.121885717	1.761849863	1.252589232	3	1.712108271	0.994347996
chr15	237113	237172	1.653892624	1.592382024		2	1.623137324	-0.079093537
chr15	241995	242054	1.218470478		1.185267885	2	1.201869182	-0.079093537
chr15	242207	242266	1.779033634	1.659804713	1.956874092	3	1.798570813	0.994347996
chr15	242467	242526	1.849318311	2.01331827	2.47127823	3	2.111304937	0.994347996
chr15	248670	248724	1.345325749	1.339091383		2	1.342208566	-0.079093537
chr15	269431	269483	1.360754093	1.437492064		2	1.399123078	-0.079093537
chr15	287076	287135	2.145885363		1.521874619	2	1.833879991	-0.079093537
chr15	298223	298278	1.14132876	2.073452019		2	1.60739039	-0.079093537
chr15	318007	318066	1.252755687	1.377358314		2	1.315057	-0.079093537
chr15	318204	318263	1.297326457	1.388291723		2	1.34280909	-0.079093537
chr15	318530	318580	2.349882352	1.816516908		2	2.08319963	-0.079093537
chr15	318815	318874	1.883603519	1.767316568		2	1.825460044	-0.079093537
chr15	335501	335560		2.293942434	1.369970042	2	1.831956238	-0.079093537
chr15	341463	341521		1.85478384	1.283660623	2	1.569222231	-0.079093537
chr15	341636	341692	1.63846428	1.654338008		2	1.646401144	-0.079093537
chr15	344442	344494	1.653892624	1.874828423	1.261220174	3	1.596647073	0.994347996
chr15	344630	344688	2.502451529	2.92990239	1.390684302	3	2.274346074	0.994347996
chr15	345111	345163	3.448723278	4.744848281	2.602468547	3	3.598680035	0.994347996
chr15	345585	345644	2.048172519	3.241504546		2	2.644838532	-0.079093537
chr15	346609	346663	1.434467291	1.874828423		2	1.654647857	-0.079093537
chr15	349412	349471	1.352182791	2.530832962	1.262946362	3	1.715320705	0.994347996
chr15	349584	349643		2.529010727	1.323362955	2	1.926186841	-0.079093537
chr15	351607	351666	1.280183853	3.534884354	2.360802173	3	2.391956793	0.994347996
chr15	351824	351882	1.108757812	1.845672666		2	1.477215239	-0.079093537
chr15	368040	368099		2.035185088	1.798064761	2	1.916624924	-0.079093537
chr15	368367	368426	1.108757812	1.617893312	2.093242974	3	1.606631366	0.994347996
chr15	376559	376616	1.283612374	2.403276524	1.559850764	3	1.748913221	0.994347996
chr15	382130	382189	1.868175176	1.612426607		2	1.740300891	-0.079093537
chr15	390904	390963		1.725405167	1.494255605	2	1.609830386	-0.079093537
chr15	392667	392726	1.156757103		1.299196318	2	1.227976711	-0.079093537
chr15	404263	404322	1.355611312	1.255268581		2	1.305439946	-0.079093537
chr15	428279	428338	1.321326103	1.767316568		2	1.544321336	-0.079093537
chr15	428628	428687	1.244184385	2.545410841		2	1.894797613	-0.079093537
chr15	447963	448021	1.444752853	1.295357747		2	1.3700553	-0.079093537
chr15	450406	450464	1.437895811	1.621537782		2	1.529716796	-0.079093537
chr15	450639	450697	1.945316894	1.949540051	1.204255957	3	1.699704301	0.994347996
chr15	450926	450984	1.55446552	1.838383726		2	1.696424623	-0.079093537
chr15	457356	457415	1.079615385	1.763672098		2	1.421643742	-0.079093537
chr15	459824	459883	1.204756395	1.931317703	1.577112648	3	1.571062248	0.994347996
chr15	460151	460199	2.044743998	2.641989287	1.953421715	3	2.213385	0.994347996
chr15	460323	460382	2.073886425	2.044296262	1.335446274	3	1.817876321	0.994347996
chr15	466930	466988	1.379610957	1.366424905	1.399315244	3	1.381783702	0.994347996
chr15	467256	467315	1.278469593	1.384647254	1.706576776	3	1.456564541	0.994347996
chr15	480399	480451	2.349882352	2.293942434		2	2.321912393	-0.079093537
chr15	480582	480637	2.612164196	1.581448615		2	2.096806405	-0.079093537
chr15	480828	480875	3.234440726	3.605951512	1.47871991	3	2.773037383	0.994347996
chr15	481215	481273	2.211027258	2.062518611		2	2.136772934	-0.079093537
chr15	481489	481544	1.633321499	1.57962638		2	1.60647394	-0.079093537
chr15	508610	508666	1.849318311	1.483047934		2	1.666183123	-0.079093537
chr15	513293	513351	1.108757812		1.986219294	2	1.547488553	-0.079093537
chr15	513679	513738	2.120171457	1.565048502	2.581754286	3	2.088991415	0.994347996
chr15	513973	514032	1.455038416	1.397402897	2.443659215	3	1.765366843	0.994347996
chr15	514163	514222	1.779033634	2.253853268	2.524790069	3	2.185892324	0.994347996
chr15	514436	514495	1.269898291	1.617893312		2	1.443895801	-0.079093537
chr15	514670	514729	2.109885894	2.836968413	2.576575721	3	2.507810009	0.994347996
chr15	524022	524081	1.489323624		1.342351028	2	1.415837326	-0.079093537
chr15	535727	535786	1.413896166		1.621993546	2	1.517944856	-0.079093537
chr15	537661	537720	1.611036113		2.949432411	2	2.280234262	-0.079093537
chr15	538118	538177	2.096171811		3.436217535	2	2.766194673	-0.079093537
chr15	538328	538387	1.115614853		2.120861988	2	1.618238421	-0.079093537
chr15	559394	559453		1.359135966	1.338898651	2	1.349017308	-0.079093537
chr15	585339	585398	1.683035051	1.975051339	1.849850412	3	1.835978934	0.994347996
chr15	585552	585602	2.598450112	2.259319972	1.544315068	3	2.134028384	0.994347996
chr15	587930	587989	1.163614145	1.260735285	1.413124751	3	1.279158061	0.994347996
chr15	588781	588837	1.444752853	1.599670964		2	1.522211908	-0.079093537
chr15	588993	589052	1.645321322	1.271668694		2	1.458495008	-0.079093537
chr15	623836	623893	2.610449935	2.288475729	1.735921979	3	2.211615881	0.994347996
chr15	626929	626988	1.890460561	1.524959335	1.639255429	3	1.684891775	0.994347996
chr15	627295	627353	1.564751082	1.951362286	1.694493458	3	1.736868942	0.994347996
chr15	628667	628725	1.847604051	1.763672098		2	1.805638074	-0.079093537
chr15	628907	628966	1.367611134		1.445922331	2	1.406766733	-0.079093537
chr15	637642	637701	1.719034519	1.647049069	1.323362955	3	1.563148848	0.994347996
chr15	657272	657330	1.098472249		1.458005649	2	1.278238949	-0.079093537
chr15	657451	657510	1.168756926		1.573660271	2	1.371208599	-0.079093537
chr15	657670	657729		1.25891305	1.409672375	2	1.334292712	-0.079093537
chr15	660714	660771	1.117329114	1.253446346		2	1.18538773	-0.079093537
chr15	663290	663349	1.172185447	1.508559222		2	1.340372335	-0.079093537
chr15	666520	666577	1.415610426	1.559581797	3.128956003	3	2.034716075	0.994347996
chr15	666867	666926	2.104743113	1.442958768	2.978777614	3	2.175493165	0.994347996
chr15	676516	676575	1.561322561	1.455714412	1.18008932	3	1.399042098	0.994347996
chr15	676741	676790	2.809304143	2.027896149	1.302648695	3	2.046616329	0.994347996
chr15	677132	677187	2.91901681	2.508966144		2	2.713991477	-0.079093537
chr15	677458	677502	2.759590591	2.086207663	1.273303492	3	2.039700582	0.994347996
chr15	677619	677674	2.313882883	1.521314866		2	1.917598875	-0.079093537
chr15	688444	688502	1.63675002	1.605137668	1.188720262	3	1.476869316	0.994347996
chr15	690709	690768		1.566870737	2.200266654	2	1.883568695	-0.079093537
chr15	690953	691012	1.936745592	1.546826153	1.820505209	3	1.768025652	0.994347996
chr15	691172	691227	1.955602457	1.778249977	2.614551865	3	2.116134766	0.994347996
chr15	691337	691394	1.497894926	1.31540233	2.238242798	3	1.683846685	0.994347996
chr15	691545	691603		1.931317703	1.571934082	2	1.751625893	-0.079093537
chr15	699092	699151		1.574159676	2.298659391	2	1.936409534	-0.079093537
chr15	699299	699358	1.840747009	2.049762967	2.314195087	3	2.068235021	0.994347996
chr15	699653	699710	1.912745946	2.315809252	2.813063529	3	2.347206242	0.994347996
chr15	699844	699898	2.173313529	2.428787811	2.778539761	3	2.460213701	0.994347996
chr15	700279	700333	2.061886602	1.869361718	2.631813749	3	2.187687357	0.994347996
chr15	700768	700827		1.803761265	1.913719382	2	1.858740323	-0.079093537
chr15	717901	717959	1.203042135	1.971406869	1.376874795	3	1.517107933	0.994347996
chr15	720986	721044	1.808176061	1.26620199	1.748005297	3	1.607461116	0.994347996
chr15	723702	723758	1.821890144		1.311279637	2	1.566584891	-0.079093537
chr15	723955	724011	1.952173936	1.739983045	1.955147903	3	1.882434962	0.994347996
chr15	745591	745649		1.501270283	2.013838308	2	1.757554295	-0.079093537
chr15	745850	745908	3.301296882	3.343549696	3.292943899	3	3.312596826	0.994347996
chr15	746164	746223	2.17674205	3.974042948	4.225085626	3	3.458623541	0.994347996
chr15	763389	763446	1.209899176	1.300824451		2	1.255361814	-0.079093537
chr15	763560	763619	1.458466936		1.216339276	2	1.337403106	-0.079093537
chr15	763743	763800	1.245898645	1.683493766	1.188720262	3	1.372704224	0.994347996
chr15	766114	766168	1.616178895	1.774605507		2	1.695392201	-0.079093537
chr15	768740	768789	1.717320259		1.344077216	2	1.530698738	-0.079093537
chr15	768988	769047	1.713891738	1.468470056	1.476993721	3	1.553118505	0.994347996
chr15	777279	777338	1.275041072	1.273490929		2	1.274266	-0.079093537
chr15	781918	781977	1.275041072	1.269846459	2.573123344	3	1.706003625	0.994347996
chr15	782139	782195	2.783590237	3.36359428	3.941990731	3	3.363058416	0.994347996
chr15	782531	782587	2.67216331	2.590966711	3.211813045	3	2.824981022	0.994347996
chr15	782827	782886	2.495594487	2.399632054	3.807348037	3	2.900858193	0.994347996
chr15	783235	783294	1.96760228	2.707589741	3.165205959	3	2.613465993	0.994347996
chr15	789395	789453	1.151614322	1.96047346	1.369970042	3	1.494019275	0.994347996
chr15	796204	796263	1.791033457	1.406514072		2	1.598773764	-0.079093537
chr15	797670	797728	1.988173405	1.978695808	1.207708334	3	1.724859182	0.994347996
chr15	798050	798105	2.392738862	1.805583499		2	2.099161181	-0.079093537
chr15	807106	807164	1.252755687	1.820161378	1.680683951	3	1.584533672	0.994347996
chr15	807278	807336	2.730448164	2.957235912	3.384431884	3	3.024038653	0.994347996
chr15	807762	807821	1.953888196	3.195948675	3.940264543	3	3.030033805	0.994347996
chr15	807990	808049		1.596026494	2.174373828	2	1.885200161	-0.079093537
chr15	808388	808447	1.149900062	1.428380889	1.634076864	3	1.404119272	0.994347996
chr15	819482	819541	1.549322738		1.459731838	2	1.504527288	-0.079093537
chr15	823181	823240	1.710463217	1.411980776	1.523600808	3	1.5486816	0.994347996
chr15	834815	834871	1.355611312	1.309935625		2	1.332773469	-0.079093537
chr15	835121	835180	1.713891738	1.386469488		2	1.550180613	-0.079093537
chr15	835284	835342	1.744748426	1.676204826	1.271577304	3	1.564176852	0.994347996
chr15	835923	835979	1.840747009	1.57962638		2	1.710186695	-0.079093537
chr15	836336	836394	1.191042312	1.625182251		2	1.408112281	-0.079093537
chr15	855916	855974	1.611036113	1.335446913		2	1.473241513	-0.079093537
chr15	859339	859396	1.736177124	1.628826721		2	1.682501922	-0.079093537
chr15	859660	859717	1.672749488	2.140874708	1.376874795	3	1.730166331	0.994347996
chr15	875734	875793	1.415610426	1.953184521	1.639255429	3	1.669350125	0.994347996
chr15	881651	881710	1.767033811	1.253446346		2	1.510240078	-0.079093537
chr15	902156	902215		2.569099893	1.38205336	2	1.975576627	-0.079093537
chr15	902547	902606	2.171599269	3.873820032	1.535684126	3	2.527034476	0.994347996
chr15	915578	915637		1.889406302	1.571934082	2	1.730670192	-0.079093537
chr15	915797	915853		1.515848161	1.281934434	2	1.398891298	-0.079093537
chr15	916054	916113	1.110472072		1.19044645	2	1.150459261	-0.079093537
chr15	916449	916508	1.504751968	1.887584067	1.811874268	3	1.734736767	0.994347996
chr15	916773	916832	1.119043374	1.359135966	1.238779725	3	1.238986355	0.994347996
chr15	919357	919411	1.479038061	1.694427175		2	1.586732618	-0.079093537
chr15	919562	919621	1.689892092	1.479403465		2	1.584647779	-0.079093537
chr15	920041	920100	1.377896697	1.647049069		2	1.512472883	-0.079093537
chr15	921770	921827	1.105329291	2.512610614		2	1.808969952	-0.079093537
chr15	926005	926063	1.51503753	1.577804146		2	1.546420838	-0.079093537
chr15	931750	931809	1.290469416	2.476165917	2.816515906	3	2.194383746	0.994347996
chr15	932255	932313	1.549322738		2.048362076	2	1.798842407	-0.079093537
chr15	932507	932564	1.924745769	1.430203124	2.412587825	3	1.922512239	0.994347996
chr15	932731	932783	3.248154809	2.241097624	2.6093733	3	2.699541911	0.994347996
chr15	932966	933025	2.555593602	1.973229104	2.500623432	3	2.343148713	0.994347996
chr15	933132	933190	1.827032926	2.153630352	2.816515906	3	2.265726395	0.994347996
chr15	934547	934606	1.563036822	1.402869602	1.590922155	3	1.518942859	0.994347996
chr15	935076	935130	2.000173227		1.533957938	2	1.767065583	-0.079093537
chr15	935234	935290	1.317897582	1.411980776	1.73419579	3	1.488024716	0.994347996
chr15	935647	935705	1.297326457		1.411398563	2	1.35436251	-0.079093537
chr15	935818	935877	1.304183499	1.459358882	1.594374531	3	1.452638971	0.994347996
chr15	937179	937238	1.647035582	1.585093085		2	1.616064333	-0.079093537
chr15	937566	937623	1.976173582	2.035185088	1.390684302	3	1.800680991	0.994347996
chr15	937935	937992	1.516751791	1.288068808		2	1.402410299	-0.079093537
chr15	941933	941992	1.163614145	1.590559789		2	1.377086967	-0.079093537
chr15	942701	942760	1.412181905	1.360958201		2	1.386570053	-0.079093537
chr15	955588	955643	1.566465343		1.347529593	2	1.456997468	-0.079093537
chr15	957096	957149	1.67960653		2.455742534	2	2.067674532	-0.079093537
chr15	957474	957532	2.173313529		2.690504154	2	2.431908842	-0.079093537
chr15	957635	957694	2.140742581		2.664611328	2	2.402676955	-0.079093537
chr15	965681	965740		1.650693539	1.319910579	2	1.485302059	-0.079093537
chr15	976200	976259		1.306291156	1.475267533	2	1.390779344	-0.079093537
chr15	985108	985162	1.808176061	1.273490929		2	1.540833495	-0.079093537
chr15	985340	985395	1.439610072		1.186994073	2	1.313302073	-0.079093537
chr15	985584	985643	1.703606176	1.470292291	1.570207894	3	1.581368787	0.994347996
chr15	985762	985819	1.665892447	1.561404032	1.627172111	3	1.618156196	0.994347996
chr15	986011	986069	1.482466582	1.663449183		2	1.572957882	-0.079093537
chr15	986235	986289	1.376182437	1.601493198	2.008659743	3	1.662111793	0.994347996
chr15	986769	986828		2.202830692	2.058719206	2	2.130774949	-0.079093537
chr15	986937	986993	2.209312998	3.146748335	3.24978919	3	2.868616841	0.994347996
chr15	992102	992161	1.22532752	1.463003351		2	1.344165436	-0.079093537
chr15	996274	996329		1.251624111	1.413124751	2	1.332374431	-0.079093537
chr15	996586	996645	1.460181197	2.051585202	2.013838308	3	1.841868236	0.994347996
chr15	998897	998955	1.112186333	1.515848161		2	1.314017247	-0.079093537
chr15	1039026	1039085	1.501323447	1.993273687		2	1.747298567	-0.079093537
chr15	1040316	1040375	1.501323447	1.747271985	1.226696406	3	1.491763946	0.994347996
chr15	1041757	1041815	1.240755864		1.26467255	2	1.252714207	-0.079093537
chr15	1042184	1042241	2.42530981	2.299409138	1.920624136	3	2.215114361	0.994347996
chr15	1042383	1042441	1.683035051	1.381002784		2	1.532018917	-0.079093537
chr15	1043967	1044025	1.739605644		1.521874619	2	1.630740132	-0.079093537
chr15	1044283	1044342	1.335040187		1.808421891	2	1.571731039	-0.079093537
chr15	1048914	1048973	1.573322384	2.011496035	1.501160359	3	1.695326259	0.994347996
chr15	1049765	1049823	1.614464634	1.370069375	1.863659919	3	1.616064643	0.994347996
chr15	1050125	1050181	2.461309279	3.154037274	2.954610976	3	2.85665251	0.994347996
chr15	1050311	1050370	2.013887311	2.589144477	1.578838836	3	2.060623541	0.994347996
chr15	1050620	1050678	1.621321676	2.625589173	1.836040905	3	2.027650585	0.994347996
chr15	1051896	1051950	1.746462686	2.077096489	1.654791125	3	1.826116767	0.994347996
chr15	1052129	1052183	1.35046853	1.616071077		2	1.483269804	-0.079093537
chr15	1052462	1052519	1.767033811	2.027896149	1.444196142	3	1.746375367	0.994347996
chr15	1054003	1054062		1.590559789	1.221517841	2	1.406038815	-0.079093537
chr15	1056390	1056449		2.12629683	1.38205336	2	1.754175095	-0.079093537
chr15	1056606	1056665	1.686463572	4.69929241	3.141039322	3	3.175598435	0.994347996
chr15	1056790	1056849	1.364182614	2.279364555	1.509791301	3	1.71777949	0.994347996
chr15	1056968	1057027	1.458466936	1.561404032	1.285386811	3	1.435085927	0.994347996
chr15	1057139	1057191	1.47218102	2.935369094	1.357886723	3	1.921812279	0.994347996
chr15	1058713	1058771		1.435669829	1.199077392	2	1.31737361	-0.079093537
chr15	1060719	1060774	2.739019466	1.944073347	1.735921979	3	2.139671597	0.994347996
chr15	1061656	1061713	1.131043197	1.280779868		2	1.205911533	-0.079093537
chr15	1062290	1062347	1.657321145	2.146341413	1.237053536	3	1.680238698	0.994347996
chr15	1069558	1069617		2.257497737	1.837767093	2	2.047632415	-0.079093537
chr15	1069910	1069969	2.874446039	2.849724057	2.55586146	3	2.760010519	0.994347996
chr15	1070152	1070200	3.239583507	1.856606075	1.979314541	3	2.358501374	0.994347996
chr15	1070796	1070854	1.451609895		1.368243853	2	1.409926874	-0.079093537
chr15	1071011	1071070	1.624750197	1.896695241	2.328004594	3	1.949816677	0.994347996
chr15	1071355	1071414	1.655606884	2.667500574	2.825146848	3	2.382751435	0.994347996
chr15	1072966	1073025	1.777319374	3.159503978	2.928718151	3	2.621847168	0.994347996
chr15	1073191	1073250	1.30589776	3.538528823	3.417229463	3	2.753885349	0.994347996
chr15	1073408	1073467	2.310454363	3.268838068	3.55877691	3	3.046023114	0.994347996
chr15	1073686	1073745		2.401454289	3.394789014	2	2.898121651	-0.079093537
chr15	1074146	1074205		1.674382592	2.222707102	2	1.948544847	-0.079093537
chr15	1074673	1074717	1.859603873		1.578838836	2	1.719221355	-0.079093537
chr15	1075566	1075619	2.214455779	2.857012997	3.027110889	3	2.699526555	0.994347996
chr15	1076085	1076144	1.292183676	2.22469751	2.921813397	3	2.146231528	0.994347996
chr15	1077920	1077979		3.283415947	3.429312782	2	3.356364364	-0.079093537
chr15	1079455	1079514	2.552165081	3.367238749	5.091632193	3	3.670345341	0.994347996
chr15	1081576	1081635	3.904716548	5.233207216	7.339129467	3	5.492351077	0.994347996
chr16	15475	15530	2.586450289	2.612833529	3.289491523	3	2.82959178	0.994347996
chr16	16358	16402	2.720162602	2.846079588	3.403419956	3	2.989887382	0.994347996
chr16	16856	16912	1.191042312		2.614551865	2	1.902797088	-0.079093537
chr16	17344	17402		1.648871304	2.143302437	2	1.89608687	-0.079093537
chr16	17534	17584	1.827032926	2.303053608	2.876932499	3	2.335673011	0.994347996
chr16	17870	17929	1.883603519	2.904391102	3.722764806	3	2.836919809	0.994347996
chr16	19425	19484	1.158471364	3.077503411	2.312468898	3	2.182814558	0.994347996
chr16	23431	23490	1.384753739		1.537410315	2	1.461082027	-0.079093537
chr16	23861	23920	2.09274329		1.620267357	2	1.856505324	-0.079093537
chr16	25575	25634	1.43275303		1.245684478	2	1.339218754	-0.079093537
chr16	31282	31341	1.619607415	1.574159676	1.440743765	3	1.544836952	0.994347996
chr16	32158	32217	1.374468176	1.395580663		2	1.385024419	-0.079093537
chr16	41996	42055	1.893889082		1.363065288	2	1.628477185	-0.079093537
chr16	42166	42225	1.907603165	2.268431146	1.818779021	3	1.998271111	0.994347996
chr16	43525	43582	1.215041958	1.342735852	1.463184214	3	1.340320675	0.994347996
chr16	43694	43753	1.304183499	1.404691837	1.571934082	3	1.426936473	0.994347996
chr16	48254	48311	2.248740988	1.913095354	1.663422067	3	1.941752803	0.994347996
chr16	48757	48816		1.297179982	1.494255605	2	1.395717793	-0.079093537
chr16	54039	54098	1.508180488	1.667093652	1.741100544	3	1.638791562	0.994347996
chr16	54437	54494	1.580179426	1.350024792	1.601279285	3	1.510494501	0.994347996
chr16	54612	54669	1.518466051	1.862072779	2.220980914	3	1.867173248	0.994347996
chr16	64836	64895		2.235630919	1.760088616	2	1.997859768	-0.079093537
chr16	65004	65061		1.550470623	1.31818439	2	1.434327507	-0.079093537
chr16	65220	65279	1.941888373	2.554522015	2.136397683	3	2.210936024	0.994347996
chr16	65484	65543	1.619607415	1.809227969	1.684136327	3	1.704323904	0.994347996
chr16	65647	65706		1.681671531	1.383779549	2	1.53272554	-0.079093537
chr16	66280	66339	1.338468707		1.345803404	2	1.342136056	-0.079093537
chr16	81444	81503	1.477323801	2.632878112	1.789433819	3	1.966545244	0.994347996
chr16	81604	81663	1.626464457	2.239275389	1.342351028	3	1.736030291	0.994347996
chr16	81907	81962	1.461895457	2.102607777	2.146754814	3	1.903752683	0.994347996
chr16	82141	82200	1.475609541	2.273897851	1.7773505	3	1.842285964	0.994347996
chr16	82690	82749	1.295612197	2.514432848	1.25431542	3	1.688120155	0.994347996
chr16	82885	82939	1.710463217	2.191897283	1.338898651	3	1.747086384	0.994347996
chr16	83044	83101	2.324168446	2.822390535	1.763540993	3	2.303366658	0.994347996
chr16	83282	83341	1.859603873	1.809227969		2	1.834415921	-0.079093537
chr16	83709	83763	2.241883946	3.097547994	2.079433467	3	2.472955136	0.994347996
chr16	83901	83959	2.084171988	1.313580095		2	1.698876041	-0.079093537
chr16	98108	98166	1.317897582	1.302646686		2	1.310272134	-0.079093537
chr16	109422	109472	2.103028852		1.359612912	2	1.731320882	-0.079093537
chr16	110761	110818	1.444752853		1.333720086	2	1.389236469	-0.079093537
chr16	115529	115588	1.691606353	1.379180549	1.979314541	3	1.683367148	0.994347996
chr16	115696	115755	1.851032571	1.497625813	2.340087912	3	1.896248766	0.994347996
chr16	115972	116028	1.590464988	2.049762967	2.226159479	3	1.955462478	0.994347996
chr16	128710	128765	1.828747186	1.823805848	2.070802525	3	1.907785186	0.994347996
chr16	129124	129183	1.420753207	2.106252246		2	1.763502727	-0.079093537
chr16	129559	129618	1.158471364		1.882647991	2	1.520559678	-0.079093537
chr16	129869	129928		1.4812257	1.891278933	2	1.686252316	-0.079093537
chr16	130463	130522	1.821890144	1.763672098	2.440206839	3	2.008589694	0.994347996
chr16	130659	130712	1.672749488		1.492529417	2	1.582639453	-0.079093537
chr16	131069	131128	1.84417553		2.198540465	2	2.021357997	-0.079093537
chr16	131297	131347	2.54873656	2.357720653	2.787170703	3	2.564542639	0.994347996
chr16	131646	131705	2.183599092		1.889552745	2	2.036575918	-0.079093537
chr16	131863	131920	2.274454894		1.668600632	2	1.971527763	-0.079093537
chr16	134713	134769	1.665892447	1.599670964	1.861933731	3	1.709165714	0.994347996
chr16	137374	137433		1.253446346	1.413124751	2	1.333285549	-0.079093537
chr16	148829	148885	1.547608478		1.357886723	2	1.452747601	-0.079093537
chr16	149037	149095	1.84588979	1.654338008	1.711755341	3	1.737327713	0.994347996
chr16	149272	149331	1.163614145	1.942251112	1.775624312	3	1.627163189	0.994347996
chr16	158928	158986	1.439610072	1.732694106	1.646160183	3	1.606154787	0.994347996
chr16	170720	170779	2.322454185	2.671145044	2.707766038	3	2.567121756	0.994347996
chr16	170984	171043	3.702433819	4.400445898	4.250978451	3	4.117952723	0.994347996
chr16	171401	171460	2.999587049	4.65009207	4.080085802	3	3.90992164	0.994347996
chr16	171578	171637	2.67044905	3.232393372	3.128956003	3	3.010599475	0.994347996
chr16	171737	171796	1.532180134	2.210119632	2.165742886	3	1.969347551	0.994347996
chr16	172081	172140		1.264379755	1.199077392	2	1.231728573	-0.079093537
chr16	185816	185867	2.202455956	1.302646686		2	1.752551321	-0.079093537
chr16	189344	189402	2.284740456	2.078918724	3.009849005	3	2.457836062	0.994347996
chr16	189508	189567	2.072172165	3.017369662	3.807348037	3	2.965629955	0.994347996
chr16	189677	189736	1.461895457	2.208297397	2.875206311	3	2.181799722	0.994347996
chr16	190236	190295	1.571608124	2.492566031	2.902825325	3	2.32233316	0.994347996
chr16	190578	190636		2.086207663	2.093242974	2	2.089725319	-0.079093537
chr16	193756	193813	4.012714954	6.051390655	6.194666569	3	5.419590726	0.994347996
chr16	194239	194298	2.274454894	3.378172158	3.866038442	3	3.172888498	0.994347996
chr16	194492	194550		1.962295695	2.533421011	2	2.247858353	-0.079093537
chr16	194811	194870		1.508559222	1.899909875	2	1.704234549	-0.079093537
chr16	195054	195108	1.317897582		1.675505385	2	1.496701484	-0.079093537
chr16	195297	195355		2.075274254	1.376874795	2	1.726074525	-0.079093537
chr16	216325	216383	1.287040895	1.419269715		2	1.353155305	-0.079093537
chr16	216858	216915	1.211613437		3.180741654	2	2.196177546	-0.079093537
chr16	224988	225046	1.461895457		1.23360116	2	1.347748308	-0.079093537
chr16	226537	226595	2.523022654	1.752738689	2.476456795	3	2.250739379	0.994347996
chr16	226838	226897	2.949873497	2.474343682	3.658895836	3	3.027704339	0.994347996
chr16	227039	227090	4.432708756	3.186837501	4.589311374	3	4.06961921	0.994347996
chr16	227470	227529	1.851032571	1.942251112	2.804432587	3	2.199238757	0.994347996
chr16	242294	242352	2.209312998	2.257497737	2.050088264	3	2.172299667	0.994347996
chr16	242596	242655	1.381325218	2.117185655	2.334909347	3	1.944473407	0.994347996
chr16	258360	258416	1.482466582	1.370069375		2	1.426267979	-0.079093537
chr16	261801	261860	1.129328937		1.205982146	2	1.167655541	-0.079093537
chr16	262459	262518	1.30589776	1.3190468	2.127766741	3	1.5842371	0.994347996
chr16	262839	262898	1.328183145		1.67032682	2	1.499254983	-0.079093537
chr16	263172	263231	1.683035051	1.47393676	2.008659743	3	1.721877185	0.994347996
chr16	263440	263499	1.665892447	2.031540618	2.476456795	3	2.057963287	0.994347996
chr16	263669	263728	1.211613437		2.474730606	2	1.843172021	-0.079093537
chr16	264611	264670	1.125900416		1.473541345	2	1.29972088	-0.079093537
chr16	266596	266654	1.806461801	1.554115093	1.209434522	3	1.523337139	0.994347996
chr16	273286	273342		1.628826721	1.413124751	2	1.520975736	-0.079093537
chr16	274350	274407		1.996918157	1.608184039	2	1.802551098	-0.079093537
chr16	278635	278694	1.420753207		1.218065464	2	1.319409336	-0.079093537
chr16	283858	283917	1.297326457	1.734516341	1.744552921	3	1.592131906	0.994347996
chr16	284088	284147	1.676178009	2.204652927	1.238779725	3	1.706536887	0.994347996
chr16	284339	284398	1.458466936	1.390113958		2	1.424290447	-0.079093537
chr16	288045	288102		1.792827856	1.31818439	2	1.555506123	-0.079093537
chr16	295562	295621	1.659035405	1.444781003		2	1.551908204	-0.079093537
chr16	295785	295839	2.231598383	1.685316001		2	1.958457192	-0.079093537
chr16	298982	299039	1.842461269	1.31540233		2	1.5789318	-0.079093537
chr16	300325	300384	1.521894572	1.399225132		2	1.460559852	-0.079093537
chr16	304142	304200		1.52678157	1.369970042	2	1.448375806	-0.079093537
chr16	304583	304642	1.842461269	4.905204946	3.513896012	3	3.420520743	0.994347996
chr16	304853	304909		2.202830692	2.324552217	2	2.263691455	-0.079093537
chr16	306987	307046	1.47218102	1.889406302		2	1.680793661	-0.079093537
chr16	309488	309536	1.564751082		1.385505737	2	1.47512841	-0.079093537
chr16	321566	321623		2.304875843	2.744015994	2	2.524445918	-0.079093537
chr16	321893	321952		1.605137668	1.485624663	2	1.545381166	-0.079093537
chr16	324417	324474	1.280183853		1.580565024	2	1.430374439	-0.079093537
chr16	324972	325031	1.628178717	1.678027061	1.416577128	3	1.574260969	0.994347996
chr16	325208	325266	1.165328406	1.831094787	1.903362252	3	1.633261815	0.994347996
chr16	325944	326001	1.117329114		1.437291389	2	1.277310251	-0.079093537
chr16	330104	330163	1.156757103	1.284424338		2	1.220590721	-0.079093537
chr16	340301	340353	2.336168269	1.944073347	1.993124048	3	2.091121888	0.994347996
chr16	341429	341487	1.587036468		1.18008932	2	1.383562894	-0.079093537
chr16	341634	341693	1.412181905		1.535684126	2	1.473933016	-0.079093537
chr16	354023	354082	1.458466936		1.61681498	2	1.537640958	-0.079093537
chr16	354348	354405	1.568179603		1.380327172	2	1.474253388	-0.079093537
chr16	358792	358850	1.47218102	1.31540233	1.209434522	3	1.332339291	0.994347996
chr16	371679	371738	1.113900593		1.235327348	2	1.174613971	-0.079093537
chr16	372634	372687	2.085886248	1.869361718	1.394136679	3	1.783128215	0.994347996
chr16	379685	379744	2.560736383	1.750916454	1.722112472	3	2.011255103	0.994347996
chr16	388854	388913	1.343611489	1.709005053		2	1.526308271	-0.079093537
chr16	389175	389234	1.995030446	2.115363421	1.651338748	3	1.920577538	0.994347996
chr16	389539	389598	2.240169686	2.217408571		2	2.228789128	-0.079093537
chr16	389911	389967	1.880174998	1.940428877		2	1.910301938	-0.079093537
chr16	391455	391514	1.374468176	1.767316568		2	1.570892372	-0.079093537
chr16	392469	392527	1.167042666	1.322691269		2	1.244866968	-0.079093537
chr16	401449	401508	1.489323624	1.41744748		2	1.453385552	-0.079093537
chr16	413984	414043	1.189328051	1.557759562		2	1.373543807	-0.079093537
chr16	416784	416843	1.343611489	1.362780436		2	1.353195962	-0.079093537
chr16	417335	417394	1.22361326	1.397402897		2	1.310508078	-0.079093537
chr16	454574	454626	1.799604759	1.918562059	1.421755693	3	1.713307504	0.994347996
chr16	454745	454797	1.688177832	1.430203124	1.309553448	3	1.475978135	0.994347996
chr16	462849	462901	2.279597675		1.375148607	2	1.827373141	-0.079093537
chr16	463030	463088	2.3824533	2.115363421	2.253778493	3	2.250531738	0.994347996
chr16	476241	476300	1.249327166	1.63247119	1.347529593	3	1.409775983	0.994347996
chr16	483032	483091	1.410467645		1.746279109	2	1.578373377	-0.079093537
chr16	483217	483276	2.353310873	2.131763534	2.158838132	3	2.214637513	0.994347996
chr16	483456	483514	2.293311758	2.199186223	2.747468371	3	2.413322117	0.994347996
chr16	483635	483683	2.495594487	2.425143342	2.039731134	3	2.320156321	0.994347996
chr16	483868	483927	1.952173936	1.929495468	1.65996969	3	1.847213031	0.994347996
chr16	484055	484113	2.214455779	2.164563761	1.691041081	3	2.02335354	0.994347996
chr16	484622	484681	2.055029561	1.825628083	1.259493985	3	1.713383876	0.994347996
chr16	484964	485023	1.671035228	2.204652927	2.153659567	3	2.009782574	0.994347996
chr16	489828	489887	1.14132876	1.453892177		2	1.297610468	-0.079093537
chr16	489997	490056	1.449895634	1.397402897		2	1.423649266	-0.079093537
chr16	496963	497017	1.460181197	2.084385428	1.390684302	3	1.645083643	0.994347996
chr16	498382	498436	1.302469239	1.448425473		2	1.375447356	-0.079093537
chr16	499497	499556	1.341897228	1.927673233	1.836040905	3	1.701870455	0.994347996
chr16	499659	499718	1.643607061	2.064340845	1.875743238	3	1.861230381	0.994347996
chr16	500001	500056		1.951362286	2.234790421	2	2.093076354	-0.079093537
chr16	510660	510719		2.377765236	1.423481882	2	1.900623559	-0.079093537
chr16	510892	510951	1.799604759	4.034176697	2.597289981	3	2.810357146	0.994347996
chr16	511373	511430	2.819589706	4.637336426	3.691693416	3	3.716206516	0.994347996
chr16	511595	511654	1.47389528	3.779063821	2.055266829	3	2.43607531	0.994347996
chr16	518916	518975	2.09445755	1.803761265	1.231874971	3	1.710031262	0.994347996
chr16	519277	519336	1.842461269	1.610604373	1.230148783	3	1.561071475	0.994347996
chr16	519604	519661	1.367611134	1.730871871		2	1.549241503	-0.079093537
chr16	519872	519931	1.540751436	1.978695808	1.306101072	3	1.608516105	0.994347996
chr16	556797	556856	1.263041249	1.891228536	1.965505034	3	1.706591606	0.994347996
chr16	558871	558930	1.659035405	2.071629785	2.01211212	3	1.914259103	0.994347996
chr16	559181	559240	1.407039124	1.967762399	1.528779373	3	1.634526965	0.994347996
chr16	568384	568441	1.415610426	1.249801876		2	1.332706151	-0.079093537
chr16	569178	569236	1.215041958	2.651100461	2.381516434	3	2.082552951	0.994347996
chr16	569630	569689	2.108171634	2.603722355	3.073717975	3	2.595203988	0.994347996
chr16	570006	570065		1.411980776	1.746279109	2	1.579129943	-0.079093537
chr16	570314	570372	1.173899708		1.480446098	2	1.327172903	-0.079093537
chr16	570699	570757		1.803761265	2.164016698	2	1.983888981	-0.079093537
chr16	578342	578398	1.269898291	1.674382592		2	1.472140441	-0.079093537
chr16	584826	584880	1.317897582	2.073452019		2	1.695674801	-0.079093537
chr16	585038	585096	1.905888905	4.424134951	3.008122816	3	3.112715557	0.994347996
chr16	590727	590779	2.286454717	1.871183953	2.383242622	3	2.180293764	0.994347996
chr16	598471	598530	1.374468176	1.346380322		2	1.360424249	-0.079093537
chr16	606534	606593	1.417324686	1.736338576	1.294017753	3	1.482560338	0.994347996
chr16	611483	611542	1.748176947	1.395580663		2	1.571878805	-0.079093537
chr16	612367	612425	1.797890499	1.916739824	1.207708334	3	1.640779552	0.994347996
chr16	627664	627717	1.419038947	1.539537214		2	1.479288081	-0.079093537
chr16	627839	627897	1.566465343	2.39052088	2.172647639	3	2.043211287	0.994347996
chr16	628106	628164	2.013887311	2.751323376	2.367706927	3	2.377639205	0.994347996
chr16	628534	628593	1.47389528	1.791005621		2	1.63245045	-0.079093537
chr16	636021	636080	1.388182259	1.734516341		2	1.5613493	-0.079093537
chr16	640012	640071	1.449895634	1.594204259		2	1.522049947	-0.079093537
[truncated: 2,170 more rows]
